# Supplementary material for: N-(2-Hy­droxy-1,1-dimethyl­eth­yl)-4-methyl­benzene­sulfonamide
Source: Acta Crystallogr Sect E Struct Rep Online. 2011 Jan 8;67(Pt 2):o295. doi: 10.1107/S1600536811000614 (PMC3051577; doi:10.1107/S1600536811000614)
Supplement: Supplementary file 1 [file e-67-0o295-sup1.cif]

##############################################################################
###                                                                        ###
###        Electronic paper (Acta Crystallographica Section E)             ###
###                                                                        ###
##############################################################################
#                                                                            #
# This CIF contains the data in a paper accepted for publication in Acta     #
# Crystallographica Section E. It conforms to the requirements of Notes      #
# for Authors for Section E, and has been peer reviewed under the auspices   #
# of the IUCr Commission on Journals.                                        #
#                                                                            #
# Full details of the Crystallographic Information File format               #
# are given in the paper "The Crystallographic Information File (CIF):       #
# a New Standard Archive File for Crystallography" by S. R. Hall, F. H.      #
# Allen and I. D. Brown [Acta Cryst. (1991), A47, 655-685].                  #
#                                                                            #
# The current version of the core CIF dictionary is obtainable from          #
# ftp://ftp.iucr.org/pub/cif_core.dic. The current version number is 2.4.    #
#                                                                            #
# Software is freely available for graphical display of the structure(s) in  #
# this CIF.  For information consult the CIF home page http://www.iucr.org/  #
# cif/home.html                                                              #
#                                                                            #
# This file may be used for bona fide research purposes within the           #
# scientific community so long as proper attribution is given to the journal # 
# article from which it was obtained.                                        #
#                                                                            #
##############################################################################
                                             
data_global
_audit_creation_method     'PLATON <TABLE ACC> option'
_journal_date_recd_electronic     2010-12-22
_journal_date_accepted     2011-01-05
_journal_name_full     'Acta Crystallographica, Section E'
_journal_year     2011
_journal_volume     67
_journal_issue      2
_journal_page_first     o295
_journal_page_last     o295
_journal_paper_category     QO
_journal_coeditor_code     SJ5093
_publ_contact_author_name
;
Mehmet Akkurt
;
_publ_contact_author_address
; Department of Physics,
  Faculty of Sciences,
  Erciyes University,
  38039 Kayseri,
  Turkey
;
_publ_contact_author_email     'akkurt@erciyes.edu.tr'
_publ_contact_author_fax     '+90-352-4374933'
_publ_contact_author_phone     '+90-352-4374901 extra 33106'
_publ_section_title
;
<i>N</i>-(2-Hydroxy-1,1-dimethylethyl)-4-methylbenzenesulfonamide
;
loop_
    _publ_author_name
    _publ_author_footnote
    _publ_author_address
    'Aziz-ur-Rehman'
                'Additional correspondence author, e-mail: azizryk@hotmail.com.'
;
Department of Chemistry,
Government College University,
Lahore 54000,
Pakistan
;
    'Amina Yasin' .
;
Department of Chemistry,
Government College University,
Lahore 54000,
Pakistan
;
    'Mehmet Akkurt' .
;
  Department of Physics,
  Faculty of Sciences,
  Erciyes University,
  38039 Kayseri,
  Turkey
;
    'Nadia Abbas' .
;
Department of Chemistry,
Government College University,
Lahore 54000,
Pakistan
;
    'Muhammad Athar Abbasi' .
;
Department of Chemistry,
Government College University,
Lahore 54000,
Pakistan
;
    'Islam Ullah Khan' .
;
Department of Chemistry,
Government College University,
Lahore 54000,
Pakistan
;
data_I
_chemical_name_systematic
;
<i>N</i>-(2-Hydroxy-1,1-dimethylethyl)-4-methylbenzenesulfonamide
;
_chemical_name_common     ?
_chemical_formula_moiety     'C11 H17 N O3 S'
_chemical_formula_sum     'C11 H17 N O3 S'
_chemical_formula_structural     ?
_chemical_formula_iupac     'C11 H17 N O3 S'
_chemical_formula_weight     243.33
_chemical_melting_point     ?
_symmetry_cell_setting     monoclinic
_symmetry_space_group_name_H-M     'P 21/a'
_symmetry_space_group_name_Hall     '-P 2yab'
loop_
    _symmetry_equiv_pos_site_id
    _symmetry_equiv_pos_as_xyz
    1 x,y,z
    2 1/2-x,1/2+y,-z
    3 -x,-y,-z
    4 1/2+x,1/2-y,z
_cell_length_a     10.4870(3)
_cell_length_b     9.0760(3)
_cell_length_c     13.4930(5)
_cell_angle_alpha     90
_cell_angle_beta     97.755(2)
_cell_angle_gamma     90
_cell_volume     1272.52(7)
_cell_formula_units_Z     4
_cell_measurement_reflns_used     3805
_cell_measurement_theta_min     2.71
_cell_measurement_theta_max     28.10
_cell_measurement_temperature     296(2)
_cell_special_details
;
;
_exptl_crystal_description     needle
_exptl_crystal_colour     colourless
_exptl_crystal_size_max     0.27
_exptl_crystal_size_mid     0.16
_exptl_crystal_size_min     0.11
_exptl_crystal_size_rad     ?
_exptl_crystal_density_diffrn     1.270
_exptl_crystal_density_meas     ?
_exptl_crystal_density_method     'Not Measured'
_exptl_crystal_F_000     520
_exptl_absorpt_coefficient_mu     0.247
_exptl_absorpt_correction_type     none
_exptl_absorpt_process_details     ?
_exptl_absorpt_correction_T_min     ?
_exptl_absorpt_correction_T_max     ?
_exptl_special_details
;
;
_diffrn_ambient_temperature     296(2)
_diffrn_radiation_type     'MoK\a'
_diffrn_radiation_wavelength     0.71073
_diffrn_radiation_source     'sealed tube'
_diffrn_radiation_monochromator     'graphite'
_diffrn_measurement_device_type     'Bruker APEXII CCD'
_diffrn_measurement_method     '\f and \w'
_diffrn_detector_area_resol_mean     ?
_diffrn_reflns_number     11733
_diffrn_reflns_av_R_equivalents     0.0286
_diffrn_reflns_av_sigmaI/netI     0.0295
_diffrn_reflns_theta_min     3.22
_diffrn_reflns_theta_max     28.30
_diffrn_reflns_theta_full     28.30
_diffrn_measured_fraction_theta_max     0.987
_diffrn_measured_fraction_theta_full     0.987
_diffrn_reflns_limit_h_min     -13
_diffrn_reflns_limit_h_max     13
_diffrn_reflns_limit_k_min     -11
_diffrn_reflns_limit_k_max     12
_diffrn_reflns_limit_l_min     -18
_diffrn_reflns_limit_l_max     17
_diffrn_reflns_reduction_process
;
;
_diffrn_standards_number     0
_diffrn_standards_interval_count     ?
_diffrn_standards_decay_%     ?
_refine_special_details
;
Refinement on <i>F</i>^2^ for ALL reflections except those flagged by the user
for potential systematic errors. Weighted <i>R</i>-factors <i>wR</i> and all
goodnesses of fit <i>S</i> are based on <i>F</i>^2^, conventional
<i>R</i>-factors <i>R</i> are based on <i>F</i>, with <i>F</i> set to zero for
negative <i>F</i>^2^. The observed criterion of <i>F</i>^2^ > \s(<i>F</i>^2^)
is used only for calculating -<i>R</i>-factor-obs <i>etc</i>. and is not
relevant to the choice of reflections for refinement. <i>R</i>-factors based
on <i>F</i>^2^ are statistically about twice as large as those based on
<i>F</i>, and <i>R</i>-factors based on ALL data will be even larger.
;
_reflns_number_total     3116
_reflns_number_gt     2361
_reflns_threshold_expression     I>2\s(I)
_refine_ls_structure_factor_coef     Fsqd
_refine_ls_matrix_type     full
_refine_ls_R_factor_all     0.0619
_refine_ls_R_factor_gt     0.0448
_refine_ls_wR_factor_gt     0.1201
_refine_ls_wR_factor_ref     0.1350
_refine_ls_goodness_of_fit_ref     1.013
_refine_ls_restrained_S_all     1.027
_refine_ls_number_reflns     3116
_refine_ls_number_parameters     184
_refine_ls_number_restraints     8
_refine_ls_number_constraints     ?
_refine_ls_hydrogen_treatment     constr
_refine_ls_weighting_scheme     calc
_refine_ls_weighting_details
         'calc w=1/[\s^2^(Fo^2^)+(0.0748P)^2^+0.2304P] where P=(Fo^2^+2Fc^2^)/3'
_atom_sites_solution_hydrogens     geom
_atom_sites_solution_primary     direct
_atom_sites_solution_secondary     difmap
_refine_ls_shift/su_max     ?
_refine_ls_shift/su_max_lt     0.001
_refine_ls_shift/su_mean     <0.001
_refine_diff_density_max     0.372
_refine_diff_density_min     -0.308
_refine_ls_extinction_method     'none'
_refine_ls_abs_structure_details     ?
_refine_ls_abs_structure_Flack     .
loop_
    _atom_type_symbol
    _atom_type_description
    _atom_type_scat_dispersion_real
    _atom_type_scat_dispersion_imag
    _atom_type_scat_source
    C C 0.0033 0.0016 ' International Tables Vol C Tables 4.2.6.8 and 6.1.1.4'
    H H 0.0000 0.0000 ' International Tables Vol C Tables 4.2.6.8 and 6.1.1.4'
    N N 0.0061 0.0033 ' International Tables Vol C Tables 4.2.6.8 and 6.1.1.4'
    O O 0.0106 0.0060 ' International Tables Vol C Tables 4.2.6.8 and 6.1.1.4'
    S S 0.1246 0.1234 ' International Tables Vol C Tables 4.2.6.8 and 6.1.1.4'
_computing_data_collection     'APEX2 (Bruker, 2007)'
_computing_cell_refinement     'SAINT (Bruker, 2007)'
_computing_data_reduction     'SAINT (Bruker, 2007)'
_computing_structure_solution     'SHELXS97 (Sheldrick, 2008)'
_computing_structure_refinement     'SHELXL97 (Sheldrick, 2008)'
_computing_molecular_graphics     'ORTEP-3 for Windows (Farrugia, 1997)'
_computing_publication_material
                                'WinGX (Farrugia, 1999) and PLATON (Spek, 2009)'
loop_
    _atom_site_type_symbol
    _atom_site_label
    _atom_site_fract_x
    _atom_site_fract_y
    _atom_site_fract_z
    _atom_site_U_iso_or_equiv
    _atom_site_thermal_displace_type
    _atom_site_calc_flag
    _atom_site_refinement_flags
    _atom_site_occupancy
    S S1 0.47716(4) 0.43875(5) 0.17517(3) 0.0489(2) Uani . . 1.000
    O O1 0.53388(14) 0.34471(17) 0.10820(12) 0.0738(6) Uani . . 1.000
    O O2 0.54916(15) 0.56058(18) 0.21936(14) 0.0805(6) Uani . . 1.000
    O O3A 0.2711(12) 0.7568(11) 0.0084(7) 0.086(3) Uani . . 0.592(4)
    N N1 0.34572(13) 0.49570(15) 0.11298(10) 0.0417(4) Uani . . 1.000
    C C1 0.43891(15) 0.32645(19) 0.27376(12) 0.0430(5) Uani . . 1.000
    C C2 0.4783(2) 0.3647(2) 0.37187(15) 0.0639(7) Uani . . 1.000
    C C3 0.4433(3) 0.2773(3) 0.44705(16) 0.0779(9) Uani . . 1.000
    C C4 0.3693(2) 0.1524(3) 0.42712(16) 0.0672(7) Uani . . 1.000
    C C5 0.3328(2) 0.1157(3) 0.32844(17) 0.0669(7) Uani . . 1.000
    C C6 0.36707(19) 0.2008(2) 0.25219(14) 0.0571(6) Uani . . 1.000
    C C7 0.3293(3) 0.0610(4) 0.5110(2) 0.1129(14) Uani . . 1.000
    C C8 0.25142(16) 0.6009(2) 0.14690(13) 0.0469(5) Uani . . 1.000
    C C9A 0.1880(3) 0.6689(4) 0.0581(2) 0.0521(10) Uani . . 0.592(4)
    C C10A 0.3165(3) 0.7094(4) 0.2253(3) 0.0617(11) Uani . . 0.592(4)
    C C11A 0.1552(3) 0.5071(4) 0.1991(3) 0.0551(11) Uani . . 0.592(4)
    C C9B 0.2902(5) 0.7615(5) 0.1091(4) 0.0577(16) Uani . . 0.408(4)
    C C10B 0.1167(5) 0.5723(7) 0.0779(5) 0.078(2) Uani . . 0.408(4)
    O O3B 0.2923(17) 0.7726(13) 0.0068(8) 0.060(3) Uani . . 0.408(4)
    C C11B 0.2318(7) 0.6089(7) 0.2491(4) 0.078(2) Uani . . 0.408(4)
    H H1 0.32740 0.46180 0.05320 0.0500 Uiso calc R 1.000
    H H9A1 0.15060 0.59280 0.01270 0.0620 Uiso calc . 0.592(4)
    H H5 0.28380 0.03130 0.31310 0.0800 Uiso calc R 1.000
    H H6 0.34180 0.17360 0.18600 0.0680 Uiso calc R 1.000
    H H7A 0.38440 0.08280 0.57200 0.1690 Uiso calc R 1.000
    H H7B 0.33600 -0.04170 0.49540 0.1690 Uiso calc R 1.000
    H H7C 0.24180 0.08370 0.51900 0.1690 Uiso calc R 1.000
    H H10A 0.35700 0.65560 0.28230 0.0920 Uiso calc . 0.592(4)
    H H10B 0.25290 0.77470 0.24570 0.0920 Uiso calc . 0.592(4)
    H H10C 0.38010 0.76560 0.19680 0.0920 Uiso calc . 0.592(4)
    H H11A 0.19980 0.46320 0.25860 0.0830 Uiso calc . 0.592(4)
    H H11B 0.11900 0.43110 0.15440 0.0830 Uiso calc . 0.592(4)
    H H11C 0.08760 0.56940 0.21640 0.0830 Uiso calc . 0.592(4)
    H H2 0.52800 0.44860 0.38710 0.0770 Uiso calc R 1.000
    H H9A2 0.11830 0.72980 0.07540 0.0620 Uiso calc . 0.592(4)
    H H3 0.47040 0.30320 0.51320 0.0940 Uiso calc R 1.000
    H H3A 0.32910 0.70550 -0.00800 0.1290 Uiso calc . 0.592(4)
    H H9B1 0.22970 0.83320 0.12860 0.0690 Uiso calc . 0.408(4)
    H H3B 0.34680 0.71640 -0.00990 0.0900 Uiso calc . 0.408(4)
    H H9B2 0.37480 0.78700 0.14320 0.0690 Uiso calc . 0.408(4)
    H H10D 0.13040 0.56780 0.00910 0.1180 Uiso calc . 0.408(4)
    H H10E 0.05830 0.65120 0.08680 0.1180 Uiso calc . 0.408(4)
    H H10F 0.08080 0.48070 0.09670 0.1180 Uiso calc . 0.408(4)
    H H11D 0.20820 0.51350 0.27130 0.1180 Uiso calc . 0.408(4)
    H H11E 0.16430 0.67800 0.25610 0.1180 Uiso calc . 0.408(4)
    H H11F 0.30980 0.64070 0.28890 0.1180 Uiso calc . 0.408(4)
loop_
    _atom_site_aniso_label
    _atom_site_aniso_U_11
    _atom_site_aniso_U_22
    _atom_site_aniso_U_33
    _atom_site_aniso_U_12
    _atom_site_aniso_U_13
    _atom_site_aniso_U_23
    S1 0.0392(2) 0.0492(3) 0.0606(3) -0.0009(2) 0.0154(2) 0.0076(2)
    O1 0.0678(9) 0.0802(10) 0.0825(10) 0.0284(8) 0.0431(8) 0.0209(8)
    O2 0.0622(9) 0.0712(10) 0.1048(13) -0.0276(7) -0.0005(8) 0.0140(9)
    O3A 0.084(4) 0.093(5) 0.089(4) 0.048(4) 0.042(3) 0.051(3)
    N1 0.0492(7) 0.0395(7) 0.0386(7) 0.0052(6) 0.0139(5) 0.0000(6)
    C1 0.0384(7) 0.0445(9) 0.0460(8) 0.0031(6) 0.0056(6) 0.0023(7)
    C2 0.0726(12) 0.0601(12) 0.0549(11) -0.0001(10) -0.0058(9) -0.0051(9)
    C3 0.0952(17) 0.0927(18) 0.0427(10) 0.0160(15) -0.0024(10) 0.0014(11)
    C4 0.0581(11) 0.0864(16) 0.0589(11) 0.0148(11) 0.0144(9) 0.0258(11)
    C5 0.0592(11) 0.0678(13) 0.0730(13) -0.0125(10) 0.0064(10) 0.0181(11)
    C6 0.0628(11) 0.0592(11) 0.0482(9) -0.0139(9) 0.0038(8) 0.0030(8)
    C7 0.100(2) 0.155(3) 0.0892(19) 0.022(2) 0.0323(17) 0.066(2)
    C8 0.0437(8) 0.0455(9) 0.0548(10) 0.0037(7) 0.0184(7) -0.0045(7)
    C9A 0.0461(16) 0.0575(19) 0.0534(16) 0.0148(14) 0.0098(12) 0.0115(14)
    C10A 0.0620(19) 0.0518(19) 0.070(2) 0.0075(15) 0.0041(16) -0.0229(16)
    C11A 0.0508(17) 0.0559(19) 0.064(2) 0.0055(14) 0.0272(14) 0.0030(15)
    C9B 0.067(3) 0.043(2) 0.067(3) 0.011(2) 0.023(2) 0.005(2)
    C10B 0.044(3) 0.084(4) 0.106(5) 0.012(3) 0.007(3) 0.012(3)
    O3B 0.086(6) 0.044(3) 0.056(4) 0.021(3) 0.034(3) 0.010(3)
    C11B 0.103(5) 0.078(4) 0.063(3) 0.039(4) 0.044(3) 0.018(3)
_geom_special_details
;
Bond distances, angles <i>etc</i>. have been calculated using the rounded
fractional coordinates. All su's are estimated from the variances of the
(full) variance-covariance matrix. The cell e.s.d.'s are taken into account in
the estimation of distances, angles and torsion angles
;
loop_
    _geom_bond_atom_site_label_1
    _geom_bond_atom_site_label_2
    _geom_bond_site_symmetry_1
    _geom_bond_site_symmetry_2
    _geom_bond_distance
    _geom_bond_publ_flag
    S1 O1 . . 1.4297(16) no
    S1 O2 . . 1.4237(17) no
    S1 N1 . . 1.5997(14) no
    S1 C1 . . 1.7645(17) no
    O3A C9A . . 1.415(12) no
    O3B C9B . . 1.387(12) no
    O3A H3A . . 0.8200 no
    O3B H3B . . 0.8200 no
    N1 C8 . . 1.490(2) no
    N1 H1 . . 0.8600 no
    C1 C2 . . 1.377(3) no
    C1 C6 . . 1.376(3) no
    C2 C3 . . 1.376(3) no
    C3 C4 . . 1.380(4) no
    C4 C5 . . 1.376(3) no
    C4 C7 . . 1.508(4) no
    C5 C6 . . 1.373(3) no
    C8 C10B . . 1.605(6) no
    C8 C11B . . 1.423(6) no
    C8 C9B . . 1.614(5) no
    C8 C9A . . 1.430(3) no
    C8 C10A . . 1.536(4) no
    C8 C11A . . 1.559(4) no
    C2 H2 . . 0.9300 no
    C3 H3 . . 0.9300 no
    C5 H5 . . 0.9300 no
    C6 H6 . . 0.9300 no
    C7 H7A . . 0.9600 no
    C7 H7C . . 0.9600 no
    C7 H7B . . 0.9600 no
    C9A H9A1 . . 0.9700 no
    C9A H9A2 . . 0.9700 no
    C9B H9B2 . . 0.9700 no
    C9B H9B1 . . 0.9700 no
    C10A H10C . . 0.9600 no
    C10A H10A . . 0.9600 no
    C10A H10B . . 0.9600 no
    C10B H10E . . 0.9600 no
    C10B H10F . . 0.9600 no
    C10B H10D . . 0.9600 no
    C11A H11C . . 0.9600 no
    C11A H11A . . 0.9600 no
    C11A H11B . . 0.9600 no
    C11B H11D . . 0.9600 no
    C11B H11E . . 0.9600 no
    C11B H11F . . 0.9600 no
loop_
    _geom_contact_atom_site_label_1
    _geom_contact_atom_site_label_2
    _geom_contact_distance
    _geom_contact_site_symmetry_1
    _geom_contact_site_symmetry_2
    _geom_contact_publ_flag
    S1 H10A 2.8400 . . no
    S1 H10C 3.1600 . . no
    S1 H11F 3.0900 . . no
    O1 C9A 3.404(3) . 2_545 no
    O1 O3A 2.894(12) . 3_665 no
    O1 O3B 2.762(15) . 3_665 no
    O2 C10A 2.799(4) . . no
    O3A N1 2.815(10) . . no
    O3A N1 2.888(10) . 2_555 no
    O3A O1 2.894(12) . 3_665 no
    O3B O1 2.762(15) . 3_665 no
    O3B N1 2.859(13) . 2_555 no
    O3B C10B 3.148(14) . 2_555 no
    O3B N1 2.910(12) . . no
    O1 H3B 2.0200 . 3_665 no
    O1 H3A 2.1500 . 3_665 no
    O1 H6 2.8500 . . no
    O1 H11B 2.7000 . 4_555 no
    O2 H2 2.5200 . . no
    O2 H10C 2.5600 . . no
    O2 H11E 2.6800 . 4_565 no
    O2 H9B2 2.8500 . . no
    O2 H11F 2.8900 . . no
    O2 H5 2.7400 . 4_555 no
    O2 H10B 2.5900 . 4_565 no
    O2 H10A 2.4500 . . no
    O2 H9A2 2.8800 . 4_565 no
    O2 H9B1 2.5800 . 4_565 no
    O3A H10C 2.6400 . . no
    O3A H6 2.8300 . 2_555 no
    O3A H1 2.7900 . . no
    O3A H1 2.2300 . 2_555 no
    O3B H10D 2.8200 . 2_555 no
    O3B H10D 2.5200 . . no
    O3B H1 2.2100 . 2_555 no
    O3B H10F 2.7900 . 2_555 no
    O3B H1 2.9000 . . no
    N1 O3B 2.910(12) . . no
    N1 O3A 2.815(10) . . no
    N1 O3B 2.859(13) . 2_545 no
    N1 O3A 2.888(10) . 2_545 no
    N1 H3A 2.5000 . . no
    N1 H3B 2.6000 . . no
    C1 C11B 3.347(7) . . no
    C1 C11A 3.427(4) . . no
    C6 C11A 3.571(4) . . no
    C7 C11B 3.411(6) . 2_546 no
    C9A O1 3.404(3) . 2_555 no
    C10A O2 2.799(4) . . no
    C10B C10B 3.278(9) . 3_565 no
    C10B O3B 3.148(14) . 2_545 no
    C11A C6 3.571(4) . . no
    C11A C1 3.427(4) . . no
    C11B C1 3.347(7) . . no
    C11B C7 3.411(6) . 2_556 no
    C1 H11D 2.9500 . . no
    C1 H11A 2.7800 . . no
    C6 H11A 2.9700 . . no
    C7 H11D 3.0500 . 2_546 no
    C9A H1 3.0500 . 2_555 no
    C9B H10E 2.9800 . 4_565 no
    C9B H1 2.9800 . 2_555 no
    C10B H10D 2.9800 . 3_565 no
    C10B H10F 2.9600 . 3_565 no
    C10B H9B2 3.0700 . 4_465 no
    C11B H7A 2.8600 . 2_556 no
    H1 H3B 2.4800 . . no
    H1 H10D 2.2800 . . no
    H1 O3B 2.9000 . . no
    H1 C9A 3.0500 . 2_545 no
    H1 O3B 2.2100 . 2_545 no
    H1 O3A 2.2300 . 2_545 no
    H1 O3A 2.7900 . . no
    H1 H9A1 2.2100 . . no
    H1 H3A 2.3600 . . no
    H1 C9B 2.9800 . 2_545 no
    H9A1 H1 2.2100 . . no
    H9A1 H11B 2.4700 . . no
    H2 O2 2.5200 . . no
    H9A2 H11C 2.4500 . . no
    H9A2 O2 2.8800 . 4_465 no
    H9A2 H10B 2.5600 . . no
    H3 H7A 2.3700 . . no
    H9B1 H10E 2.4500 . . no
    H9B1 H11E 2.3900 . . no
    H9B1 O2 2.5800 . 4_465 no
    H3A N1 2.5000 . . no
    H3A H1 2.3600 . . no
    H3A O1 2.1500 . 3_665 no
    H3B N1 2.6000 . . no
    H3B H1 2.4800 . . no
    H3B O1 2.0200 . 3_665 no
    H9B2 O2 2.8500 . . no
    H9B2 H11F 2.5400 . . no
    H9B2 H10E 2.2300 . 4_565 no
    H9B2 C10B 3.0700 . 4_565 no
    H5 H10B 2.5100 . 1_545 no
    H5 O2 2.7400 . 4_455 no
    H5 H7B 2.5300 . . no
    H6 O3A 2.8300 . 2_545 no
    H6 O1 2.8500 . . no
    H7A H3 2.3700 . . no
    H7A H11E 2.5900 . 2_546 no
    H7A C11B 2.8600 . 2_546 no
    H7A H11D 2.5200 . 2_546 no
    H7B H5 2.5300 . . no
    H10A S1 2.8400 . . no
    H10A H11A 2.3900 . . no
    H10A O2 2.4500 . . no
    H10B H9A2 2.5600 . . no
    H10B O2 2.5900 . 4_465 no
    H10B H5 2.5100 . 1_565 no
    H10B H11C 2.5400 . . no
    H10C S1 3.1600 . . no
    H10C O3A 2.6400 . . no
    H10C O2 2.5600 . . no
    H10D O3B 2.5200 . . no
    H10D H1 2.2800 . . no
    H10D O3B 2.8200 . 2_545 no
    H10D C10B 2.9800 . 3_565 no
    H10D H10F 2.5100 . 3_565 no
    H10E H9B1 2.4500 . . no
    H10E H11E 2.4100 . . no
    H10E C9B 2.9800 . 4_465 no
    H10E H9B2 2.2300 . 4_465 no
    H10F O3B 2.7900 . 2_545 no
    H10F C10B 2.9600 . 3_565 no
    H10F H10D 2.5100 . 3_565 no
    H10F H11D 2.5600 . . no
    H11A H10A 2.3900 . . no
    H11A C1 2.7800 . . no
    H11A C6 2.9700 . . no
    H11B O1 2.7000 . 4_455 no
    H11B H9A1 2.4700 . . no
    H11C H9A2 2.4500 . . no
    H11C H10B 2.5400 . . no
    H11D C1 2.9500 . . no
    H11D H10F 2.5600 . . no
    H11D C7 3.0500 . 2_556 no
    H11D H7A 2.5200 . 2_556 no
    H11E H9B1 2.3900 . . no
    H11E H10E 2.4100 . . no
    H11E H7A 2.5900 . 2_556 no
    H11E O2 2.6800 . 4_465 no
    H11F S1 3.0900 . . no
    H11F O2 2.8900 . . no
    H11F H9B2 2.5400 . . no
loop_
    _geom_angle_atom_site_label_1
    _geom_angle_atom_site_label_2
    _geom_angle_atom_site_label_3
    _geom_angle_site_symmetry_1
    _geom_angle_site_symmetry_2
    _geom_angle_site_symmetry_3
    _geom_angle
    _geom_angle_publ_flag
    O1 S1 O2 . . . 119.08(9) no
    O1 S1 N1 . . . 105.30(8) no
    O1 S1 C1 . . . 106.74(9) no
    O2 S1 N1 . . . 109.85(9) no
    O2 S1 C1 . . . 107.13(9) no
    N1 S1 C1 . . . 108.34(7) no
    C9A O3A H3A . . . 110.00 no
    C9B O3B H3B . . . 109.00 no
    S1 N1 C8 . . . 127.33(11) no
    S1 N1 H1 . . . 116.00 no
    C8 N1 H1 . . . 116.00 no
    S1 C1 C2 . . . 120.66(14) no
    S1 C1 C6 . . . 119.53(13) no
    C2 C1 C6 . . . 119.80(16) no
    C1 C2 C3 . . . 119.22(19) no
    C2 C3 C4 . . . 121.9(2) no
    C3 C4 C7 . . . 120.8(2) no
    C5 C4 C7 . . . 121.6(2) no
    C3 C4 C5 . . . 117.6(2) no
    C4 C5 C6 . . . 121.5(2) no
    C1 C6 C5 . . . 119.94(18) no
    N1 C8 C9B . . . 106.0(2) no
    N1 C8 C11B . . . 121.3(3) no
    C9A C8 C10A . . . 114.4(2) no
    N1 C8 C10B . . . 106.7(3) no
    C10A C8 C11A . . . 107.1(2) no
    C9B C8 C10B . . . 101.7(3) no
    C9B C8 C11B . . . 109.6(3) no
    C10B C8 C11B . . . 109.8(4) no
    N1 C8 C9A . . . 105.79(18) no
    N1 C8 C10A . . . 111.75(17) no
    C9A C8 C11A . . . 111.0(2) no
    N1 C8 C11A . . . 106.60(18) no
    O3A C9A C8 . . . 113.2(5) no
    O3B C9B C8 . . . 114.7(6) no
    C3 C2 H2 . . . 120.00 no
    C1 C2 H2 . . . 120.00 no
    C4 C3 H3 . . . 119.00 no
    C2 C3 H3 . . . 119.00 no
    C4 C5 H5 . . . 119.00 no
    C6 C5 H5 . . . 119.00 no
    C5 C6 H6 . . . 120.00 no
    C1 C6 H6 . . . 120.00 no
    C4 C7 H7A . . . 110.00 no
    C4 C7 H7C . . . 109.00 no
    H7A C7 H7B . . . 110.00 no
    H7A C7 H7C . . . 109.00 no
    H7B C7 H7C . . . 109.00 no
    C4 C7 H7B . . . 109.00 no
    O3A C9A H9A1 . . . 109.00 no
    O3A C9A H9A2 . . . 109.00 no
    C8 C9A H9A2 . . . 109.00 no
    H9A1 C9A H9A2 . . . 108.00 no
    C8 C9A H9A1 . . . 109.00 no
    O3B C9B H9B1 . . . 109.00 no
    O3B C9B H9B2 . . . 109.00 no
    C8 C9B H9B1 . . . 109.00 no
    C8 C9B H9B2 . . . 109.00 no
    H9B1 C9B H9B2 . . . 108.00 no
    H10A C10A H10B . . . 109.00 no
    H10A C10A H10C . . . 110.00 no
    C8 C10A H10A . . . 109.00 no
    C8 C10A H10B . . . 109.00 no
    C8 C10A H10C . . . 109.00 no
    H10B C10A H10C . . . 110.00 no
    C8 C10B H10D . . . 109.00 no
    H10D C10B H10E . . . 110.00 no
    H10D C10B H10F . . . 110.00 no
    H10E C10B H10F . . . 109.00 no
    C8 C10B H10E . . . 109.00 no
    C8 C10B H10F . . . 109.00 no
    H11B C11A H11C . . . 109.00 no
    H11A C11A H11B . . . 110.00 no
    H11A C11A H11C . . . 109.00 no
    C8 C11A H11A . . . 109.00 no
    C8 C11A H11B . . . 109.00 no
    C8 C11A H11C . . . 109.00 no
    C8 C11B H11D . . . 109.00 no
    C8 C11B H11E . . . 109.00 no
    C8 C11B H11F . . . 109.00 no
    H11D C11B H11E . . . 110.00 no
    H11D C11B H11F . . . 109.00 no
    H11E C11B H11F . . . 109.00 no
loop_
    _geom_torsion_atom_site_label_1
    _geom_torsion_atom_site_label_2
    _geom_torsion_atom_site_label_3
    _geom_torsion_atom_site_label_4
    _geom_torsion_site_symmetry_1
    _geom_torsion_site_symmetry_2
    _geom_torsion_site_symmetry_3
    _geom_torsion_site_symmetry_4
    _geom_torsion
    _geom_torsion_publ_flag
    O1 S1 N1 C8 . . . . -177.87(14) no
    O2 S1 N1 C8 . . . . -48.49(17) no
    C1 S1 N1 C8 . . . . 68.22(15) no
    O1 S1 C1 C2 . . . . 128.69(16) no
    O1 S1 C1 C6 . . . . -52.45(17) no
    O2 S1 C1 C2 . . . . 0.09(18) no
    O2 S1 C1 C6 . . . . 178.96(15) no
    N1 S1 C1 C2 . . . . -118.36(15) no
    N1 S1 C1 C6 . . . . 60.50(16) no
    S1 N1 C8 C9A . . . . 153.47(18) no
    S1 N1 C8 C10A . . . . 28.3(2) no
    S1 N1 C8 C11A . . . . -88.3(2) no
    S1 C1 C2 C3 . . . . 177.89(18) no
    C6 C1 C2 C3 . . . . -1.0(3) no
    S1 C1 C6 C5 . . . . -177.58(16) no
    C2 C1 C6 C5 . . . . 1.3(3) no
    C1 C2 C3 C4 . . . . -0.3(4) no
    C2 C3 C4 C5 . . . . 1.1(4) no
    C2 C3 C4 C7 . . . . -178.3(3) no
    C3 C4 C5 C6 . . . . -0.8(4) no
    C7 C4 C5 C6 . . . . 178.6(2) no
    C4 C5 C6 C1 . . . . -0.4(3) no
    N1 C8 C9A O3A . . . . -65.4(5) no
    C10A C8 C9A O3A . . . . 58.1(5) no
    C11A C8 C9A O3A . . . . 179.4(5) no
loop_
    _geom_hbond_atom_site_label_D
    _geom_hbond_atom_site_label_H
    _geom_hbond_atom_site_label_A
    _geom_hbond_site_symmetry_A
    _geom_hbond_distance_DH
    _geom_hbond_distance_HA
    _geom_hbond_distance_DA
    _geom_hbond_angle_DHA
    _geom_hbond_publ_flag
    N1 H1 O3A 2_545 0.86 2.23 2.888(10) 133 yes
    O3A H3A N1 . 0.82 2.50 2.815(10) 104 no
    O3A H3A O1 3_665 0.82 2.15 2.894(12) 151 yes
    C2 H2 O2 . 0.93 2.52 2.891(3) 104 no
    C10A H10A O2 . 0.96 2.45 2.799(4) 101 no
    C10A H10B O2 4_465 0.96 2.59 3.488(4) 155 yes
