# Supplementary material for: N-(2-Hy­droxy-1,1-dimethyl­eth­yl)-4-methyl­benzene­sulfonamide
Source: Acta Crystallogr Sect E Struct Rep Online. 2011 Jan 8;67(Pt 2):o295. doi: 10.1107/S1600536811000614 (PMC3051577; doi:10.1107/S1600536811000614)
Supplement: Supplementary file 2 [file e-67-0o295-Isup2.hkl]

# 
# h,k,l, Fc-squared, Fo-squared, sigma(Fo-squared) and status flag 
# 
data_I
_shelx_title ' p2draziz_0m' 
_shelx_refln_list_code          4 
_shelx_F_calc_maximum       58.66 
_exptl_crystal_F_000       520.00 
_reflns_d_resolution_high  0.7495 
 
loop_ 
 _symmetry_equiv_pos_as_xyz 
 'x, y, z' 
 '-x+1/2, y+1/2, -z' 
 '-x, -y, -z' 
 'x-1/2, -y-1/2, z' 
 
_cell_length_a    10.4870 
_cell_length_b     9.0760 
_cell_length_c    13.4930 
_cell_angle_alpha  90.000 
_cell_angle_beta   97.755 
_cell_angle_gamma  90.000 
 
_shelx_F_squared_multiplier     1.000 
 
loop_ 
 _refln_index_h 
 _refln_index_k 
 _refln_index_l 
 _refln_F_squared_calc 
 _refln_F_squared_meas 
 _refln_F_squared_sigma 
 _refln_observed_status 
   2   0   0      683.58      744.09     10.59 o 
   4   0   0     1180.36     1231.66     15.34 o 
   6   0   0     1408.75     1402.41     20.24 o 
   8   0   0       12.92       12.24      1.66 o 
  10   0   0      191.05      179.98      5.10 o 
  12   0   0        5.56        2.99      1.38 o 
   4   1   0      980.02     1020.10      8.14 o 
   5   1   0      788.18      842.13      8.16 o 
   6   1   0       19.51       16.92      0.79 o 
   7   1   0       18.09       15.18      0.62 o 
   8   1   0      296.56      294.51      4.14 o 
   9   1   0        9.73        7.99      0.90 o 
  10   1   0        7.07        7.27      0.94 o 
  11   1   0       15.51       13.09      1.15 o 
  12   1   0        0.80       -0.51      1.39 o 
  13   1   0        2.60        0.94      1.56 o 
   0   2   0      159.44      115.01      8.08 o 
   2   2   0      929.82      973.70      8.20 o 
   3   2   0     1014.58     1011.63      8.08 o 
   4   2   0        0.91       -0.30      0.28 o 
   5   2   0     1722.46     1775.85     16.60 o 
   6   2   0      513.90      484.19      4.96 o 
   7   2   0      423.46      452.88      5.14 o 
   8   2   0       41.20       39.28      1.61 o 
   9   2   0       14.41       14.18      1.11 o 
  10   2   0       23.43       20.68      2.81 o 
  11   2   0       69.73       68.34      3.64 o 
  12   2   0        7.91        6.76      3.34 o 
  13   2   0        2.19        0.34      3.96 o 
   1   3   0        0.19        1.65      0.54 o 
   2   3   0     2191.00     2298.73     20.26 o 
   3   3   0     1752.96     1868.53     15.59 o 
   4   3   0       84.30       90.80      1.31 o 
   5   3   0        0.08       -0.77      0.49 o 
   6   3   0      858.69      891.84      9.57 o 
   7   3   0      168.81      159.50      2.39 o 
   8   3   0      308.19      296.70      4.22 o 
   9   3   0       12.57       12.01      2.08 o 
  10   3   0      150.98      160.24      5.51 o 
  11   3   0        0.02       -0.37      1.58 o 
  12   3   0       70.14       77.15      6.69 o 
  13   3   0        0.35        1.19      1.82 o 
   0   4   0        0.50       -1.03      0.52 o 
   1   4   0       12.38       12.89      0.79 o 
   2   4   0      528.72      541.24      6.86 o 
   3   4   0      662.86      648.77      8.00 o 
   4   4   0      173.07      201.33      2.65 o 
   5   4   0       80.52       79.90      1.52 o 
   6   4   0        1.97        1.68      0.64 o 
   7   4   0      457.65      451.37      5.51 o 
   8   4   0       14.35       15.91      1.50 o 
   9   4   0      268.03      265.43      6.28 o 
  10   4   0        1.72        1.72      1.38 o 
  11   4   0      175.86      170.14      6.18 o 
  12   4   0        0.06       -0.22      2.17 o 
  13   4   0       31.80       29.80      3.29 o 
   1   5   0        4.25        6.12      0.80 o 
   3   5   0      141.52      130.09      2.72 o 
   4   5   0      787.72      770.54      8.74 o 
   5   5   0       50.11       53.70      1.85 o 
   6   5   0      224.37      223.74      3.31 o 
   7   5   0        2.14        1.73      0.91 o 
   8   5   0      289.47      288.19      5.29 o 
   9   5   0       62.96       61.54      2.52 o 
  10   5   0       70.81       70.39      5.14 o 
  11   5   0        1.55       -0.43      1.83 o 
  12   5   0       35.64       29.81      3.28 o 
   0   6   0       66.06       64.73      3.21 o 
   1   6   0      208.48      195.39      3.99 o 
   2   6   0        0.07       -1.49      0.81 o 
   3   6   0       62.26       65.81      2.44 o 
   4   6   0      564.88      575.32      7.78 o 
   5   6   0      359.54      353.53      4.88 o 
   6   6   0       17.60       15.20      1.25 o 
   7   6   0      130.84      118.32      3.32 o 
   8   6   0       43.09       39.23      2.15 o 
   9   6   0       42.29       39.94      2.66 o 
  10   6   0        3.11        0.80      1.58 o 
  11   6   0        1.20        1.73      2.85 o 
  12   6   0        0.00        2.41      2.38 o 
   1   7   0      112.48      108.48      3.17 o 
   2   7   0      121.97      110.61      3.20 o 
   3   7   0      298.12      270.41      5.46 o 
   4   7   0       19.96       24.50      1.86 o 
   5   7   0       54.57       49.79      2.09 o 
   6   7   0       53.24       51.65      2.42 o 
   7   7   0       14.15       12.20      1.66 o 
   8   7   0        0.05       -1.70      1.31 o 
   9   7   0        0.21        0.91      1.57 o 
  10   7   0        3.75        1.87      1.68 o 
  11   7   0        3.05        0.76      2.27 o 
   0   8   0       90.04       90.98      4.68 o 
   1   8   0       10.00        4.47      1.47 o 
   2   8   0      513.42      502.49      8.51 o 
   3   8   0        0.78       -0.43      1.34 o 
   4   8   0       78.63       83.60      3.22 o 
   5   8   0        1.41        0.54      1.27 o 
   6   8   0       11.28       11.60      2.36 o 
   7   8   0        8.25        7.97      1.62 o 
   8   8   0        0.00       -1.11      1.38 o 
   9   8   0        3.96        2.19      1.75 o 
  10   8   0        9.75        7.99      2.20 o 
   1   9   0      195.01      184.58      4.77 o 
   2   9   0        4.00        2.01      1.70 o 
   3   9   0      143.74      143.16      4.25 o 
   4   9   0       15.87       11.18      3.42 o 
   5   9   0       63.16       59.63      2.96 o 
   6   9   0        9.63       11.55      1.86 o 
   7   9   0        0.03       -0.09      1.48 o 
   8   9   0        0.00       -1.60      1.55 o 
   9   9   0        0.00       -0.66      1.85 o 
   0  10   0       10.97       12.08      2.72 o 
   1  10   0        0.04        0.37      1.63 o 
   2  10   0      130.66      123.51      4.58 o 
   3  10   0       14.70       12.50      2.84 o 
   4  10   0       62.53       66.63      4.03 o 
   5  10   0       15.05       13.82      2.56 o 
   6  10   0        0.22        0.04      1.54 o 
   7  10   0       11.51       10.28      2.02 o 
   1  11   0        7.11        3.98      1.91 o 
   2  11   0        1.31        0.33      2.14 o 
   3  11   0       21.67       21.39      2.99 o 
   4  11   0       16.40       16.05      2.89 o 
   5  11   0        0.48       -1.94      1.74 o 
   0  12   0        3.74        6.12      4.99 o 
   1  12   0        9.54       12.62      2.81 o 
 -12   0   1       40.61       45.04      2.53 o 
 -10   0   1      112.54      113.10      3.67 o 
  -8   0   1      188.62      212.25      4.01 o 
  -6   0   1        3.32        1.82      1.02 o 
  -4   0   1     2313.90     2497.31     30.51 o 
   2   0   1     1184.36     1197.73     14.89 o 
   4   0   1      490.74      505.14      6.78 o 
   6   0   1       85.22       87.58      2.84 o 
   8   0   1      552.64      552.13     11.42 o 
  10   0   1       88.70       95.46      3.69 o 
  12   0   1       25.18       29.83      2.83 o 
 -13   1   1       49.81       56.16      6.61 o 
 -12   1   1        1.16        1.01      1.32 o 
 -11   1   1       67.11       65.21      2.81 o 
 -10   1   1       35.59       32.63      2.12 o 
  -9   1   1      396.22      397.53     10.01 o 
  -8   1   1        7.16        6.02      0.73 o 
  -7   1   1       10.62        9.45      0.94 o 
  -6   1   1        0.05       -0.68      0.34 o 
  -5   1   1       46.52       51.40      1.07 o 
  -4   1   1       47.63       55.06      0.96 o 
  -3   1   1       43.68       31.38      1.16 o 
  -2   1   1      541.32      494.20      4.53 o 
  -1   1   1       64.66       56.06      2.13 o 
   3   1   1      325.52      358.50      2.89 o 
   4   1   1        7.21       11.01      0.46 o 
   5   1   1      484.73      508.24      5.50 o 
   6   1   1      635.18      645.58      7.75 o 
   7   1   1      426.62      429.51      8.04 o 
   8   1   1        9.30       10.45      1.04 o 
   9   1   1      101.12       99.39      2.85 o 
  10   1   1        0.74        0.46      1.67 o 
  11   1   1       15.82       21.56      1.52 o 
  12   1   1       22.43       21.61      2.21 o 
  13   1   1       53.35       57.68      4.61 o 
 -13   2   1        0.91       -0.87      1.56 o 
 -12   2   1       56.73       61.99      3.64 o 
 -11   2   1        7.74       11.02      4.79 o 
 -10   2   1      214.00      203.69      6.02 o 
  -9   2   1       21.37       21.12      4.55 o 
  -8   2   1       48.64       47.77      2.33 o 
  -7   2   1       15.58       11.81      1.32 o 
  -6   2   1        0.57       -0.03      0.66 o 
  -5   2   1        4.43        8.87      0.64 o 
  -4   2   1      222.05      229.74      2.81 o 
  -3   2   1     3440.60     3395.00     31.35 o 
   0   2   1       70.34       59.60      0.93 o 
   1   2   1     1154.15     1105.27      9.29 o 
   2   2   1      324.60      289.06      2.57 o 
   3   2   1     3107.40     3326.25     28.62 o 
   4   2   1      208.03      265.22      2.47 o 
   5   2   1     1345.25     1482.83     13.97 o 
   6   2   1      103.32       89.14      1.88 o 
   7   2   1        4.72        6.20      0.96 o 
   8   2   1      216.08      218.34      3.68 o 
   9   2   1        3.08        2.96      0.92 o 
  10   2   1       11.76       14.23      1.28 o 
  11   2   1        4.12        4.45      1.07 o 
  12   2   1       59.20       57.06      3.65 o 
  13   2   1        1.67       -0.49      2.24 o 
 -13   3   1        8.49        6.06      2.08 o 
 -12   3   1        6.93       11.74      2.21 o 
 -11   3   1       11.60       13.18      2.26 o 
 -10   3   1      193.92      203.37      6.25 o 
  -9   3   1      248.71      252.47      4.59 o 
  -8   3   1        4.56        4.67      0.72 o 
  -7   3   1       85.01       78.70      2.05 o 
  -6   3   1     1869.32     1923.05     28.08 o 
  -5   3   1     1516.82     1569.47     19.96 o 
  -4   3   1      526.87      431.64      4.89 o 
  -3   3   1      319.18      295.71      3.53 o 
  -2   3   1     1272.81     1237.79     12.04 o 
  -1   3   1       10.76       11.12      0.61 o 
   0   3   1      369.17      355.55      3.67 o 
   1   3   1     1072.60     1044.63      9.56 o 
   2   3   1       85.54       76.65      1.19 o 
   3   3   1        0.15        0.11      0.40 o 
   4   3   1       50.76       41.61      1.01 o 
   6   3   1      116.13      103.31      1.83 o 
   7   3   1        9.06        5.72      0.75 o 
   8   3   1        3.22        4.43      0.74 o 
   9   3   1       82.80       76.90      2.29 o 
  10   3   1        0.24        0.14      0.98 o 
  11   3   1       42.83       43.43      2.17 o 
  12   3   1        7.94       11.39      2.27 o 
  13   3   1       11.03       14.01      3.39 o 
 -13   4   1        3.90        1.86      2.05 o 
 -12   4   1        0.31        1.99      1.90 o 
 -11   4   1       29.36       26.11      6.61 o 
 -10   4   1        7.59        7.58      1.56 o 
  -9   4   1      275.49      284.20      5.10 o 
  -8   4   1        8.21       11.35      1.01 o 
  -7   4   1     1532.74     1483.02     17.16 o 
  -6   4   1       46.01       52.69      1.72 o 
  -5   4   1      702.93      727.07      7.42 o 
  -4   4   1       38.84       44.28      1.46 o 
  -2   4   1      479.00      454.83      5.46 o 
  -1   4   1      268.07      202.98      2.72 o 
   0   4   1      742.64      664.03      7.52 o 
   1   4   1        4.01        3.72      0.59 o 
   2   4   1      328.49      330.24      4.18 o 
   3   4   1      325.27      385.46      4.34 o 
   4   4   1       89.08      128.37      1.99 o 
   5   4   1        1.40        1.12      0.48 o 
   6   4   1      130.37      111.45      1.82 o 
   7   4   1        0.90        0.49      0.71 o 
   8   4   1        9.99        9.50      0.99 o 
   9   4   1       18.99       20.61      1.46 o 
  10   4   1        2.68        4.93      1.24 o 
  11   4   1        1.56        4.91      1.26 o 
  12   4   1        0.66       -0.25      1.81 o 
 -12   5   1       20.60       22.09      4.86 o 
 -11   5   1       32.02       33.94      3.33 o 
 -10   5   1      126.54      124.24      5.08 o 
  -9   5   1       55.70       52.76      3.44 o 
  -8   5   1      507.31      505.97     10.29 o 
  -7   5   1       13.69        8.25      1.09 o 
  -6   5   1      162.48      153.59      2.66 o 
  -5   5   1       18.43       16.63      1.21 o 
  -4   5   1     1023.94     1025.53     12.35 o 
  -3   5   1       88.11       97.74      2.38 o 
  -2   5   1      101.64       80.41      2.02 o 
  -1   5   1       67.55       63.34      1.84 o 
   0   5   1       92.08      117.75      2.76 o 
   1   5   1       13.97       18.01      1.09 o 
   2   5   1       23.06       23.56      1.45 o 
   3   5   1       32.95       37.34      1.35 o 
   4   5   1       38.71       36.61      1.26 o 
   5   5   1      283.10      304.49      3.84 o 
   6   5   1       67.36       62.94      1.58 o 
   7   5   1      240.72      208.65      3.66 o 
   8   5   1        8.93        5.27      1.05 o 
   9   5   1       32.44       34.00      1.88 o 
  10   5   1        5.36       14.10      5.71 o 
  11   5   1       27.05       25.47      5.81 o 
  12   5   1        3.19        3.98      2.14 o 
 -12   6   1       42.24       47.47      6.44 o 
 -11   6   1       21.22       17.09      2.82 o 
 -10   6   1       10.33        8.69      2.68 o 
  -9   6   1       27.23       29.74      2.56 o 
  -8   6   1        1.33        2.29      1.34 o 
  -7   6   1      140.95      139.08      3.62 o 
  -6   6   1      174.99      165.73      4.32 o 
  -5   6   1      322.56      334.64      4.73 o 
  -4   6   1      154.91      144.09      3.08 o 
  -3   6   1       36.52       34.89      2.16 o 
  -2   6   1       14.77       11.93      1.28 o 
  -1   6   1      162.43      132.87      3.19 o 
   0   6   1       47.40       63.75      3.21 o 
   1   6   1        0.04       -1.59      0.85 o 
   2   6   1       38.55       39.79      1.91 o 
   3   6   1       60.56       51.13      2.09 o 
   4   6   1      103.97      102.60      2.32 o 
   5   6   1        0.93       -1.22      0.79 o 
   6   6   1        0.67       -0.65      1.08 o 
   7   6   1        0.69       -1.10      1.43 o 
   8   6   1      128.69      138.45      3.56 o 
   9   6   1        1.61       -0.59      1.83 o 
  10   6   1       26.10       38.68      3.20 o 
  11   6   1        0.84        0.21      1.94 o 
 -11   7   1       14.68       17.17      3.01 o 
 -10   7   1        1.05        1.40      2.78 o 
  -9   7   1        4.02        4.53      1.93 o 
  -8   7   1       28.15       24.46      2.03 o 
  -7   7   1        3.20        3.50      1.33 o 
  -6   7   1       13.86        9.38      1.95 o 
  -5   7   1       28.20       22.32      1.65 o 
  -4   7   1       31.80       35.11      2.09 o 
  -3   7   1      159.08      159.89      3.91 o 
  -2   7   1      108.20       97.14      4.28 o 
  -1   7   1        6.14        3.29      1.22 o 
   0   7   1      224.29      211.64      4.51 o 
   1   7   1        4.05        2.63      1.21 o 
   2   7   1        0.07       -1.16      1.01 o 
   3   7   1      169.89      153.50      4.45 o 
   4   7   1      166.97      153.06      3.33 o 
   5   7   1      162.67      162.16      5.75 o 
   6   7   1       51.78       42.49      2.24 o 
   7   7   1       59.03       58.99      2.75 o 
   8   7   1       24.73       30.50      2.11 o 
   9   7   1       10.72       12.60      2.01 o 
  10   7   1        2.36        3.88      2.13 o 
  11   7   1       52.53       58.49      4.44 o 
 -10   8   1        2.71        3.18      1.97 o 
  -9   8   1        1.28        1.12      2.38 o 
  -8   8   1       12.27       10.09      1.81 o 
  -7   8   1        3.94        2.03      1.43 o 
  -6   8   1        0.25        0.12      1.97 o 
  -5   8   1       10.13       10.18      1.60 o 
  -4   8   1        7.17        3.99      1.47 o 
  -3   8   1        1.68        0.18      1.50 o 
  -2   8   1      100.09       93.76      3.84 o 
  -1   8   1       53.09       46.38      2.99 o 
   0   8   1        8.07        8.13      1.59 o 
   1   8   1       47.91       43.10      2.44 o 
   2   8   1      183.29      170.50      4.36 o 
   3   8   1        0.01        0.01      1.33 o 
   4   8   1      149.30      144.19      3.39 o 
   5   8   1       11.45       11.41      1.59 o 
   6   8   1       73.48       70.96      5.20 o 
   7   8   1       45.39       47.35      2.57 o 
   8   8   1       17.54       16.41      1.92 o 
   9   8   1       20.44       18.50      2.35 o 
  10   8   1       42.55       47.43      4.12 o 
  -9   9   1        1.06       -0.46      2.13 o 
  -8   9   1        1.66        0.02      1.55 o 
  -7   9   1       33.99       38.76      2.64 o 
  -6   9   1        8.72        8.54      2.12 o 
  -5   9   1        0.02       -1.50      1.39 o 
  -4   9   1        0.21       -1.05      1.75 o 
  -3   9   1        6.05        4.52      2.96 o 
  -2   9   1       23.11       27.19      2.27 o 
  -1   9   1       66.57       62.22      3.04 o 
   0   9   1        0.00        0.42      1.45 o 
   1   9   1       16.79       14.77      2.01 o 
   2   9   1        0.21        0.27      1.44 o 
   3   9   1      129.40      132.72      4.28 o 
   4   9   1        9.65        9.04      2.09 o 
   5   9   1       55.95       56.36      2.85 o 
   6   9   1        9.37        9.07      1.70 o 
   7   9   1       22.32       22.37      3.49 o 
   8   9   1        0.80        0.07      1.59 o 
   9   9   1       12.77       15.90      2.42 o 
  -7  10   1        0.50       -1.31      2.07 o 
  -6  10   1       13.24       16.99      2.26 o 
  -5  10   1       26.67       25.97      2.41 o 
  -4  10   1        0.79       -2.72      1.93 o 
  -3  10   1       30.58       33.42      3.08 o 
  -2  10   1       36.98       36.52      2.76 o 
  -1  10   1        6.25        5.18      1.82 o 
   0  10   1        0.45        0.80      1.94 o 
   1  10   1       59.77       61.61      3.32 o 
   2  10   1        1.89        1.40      1.70 o 
   3  10   1        0.11        1.07      2.04 o 
   4  10   1       42.62       44.33      2.75 o 
   5  10   1        0.09        0.41      1.62 o 
   6  10   1       10.64       11.47      3.11 o 
   7  10   1        0.12       -0.72      2.11 o 
  -5  11   1        1.75        0.73      1.84 o 
  -4  11   1       36.05       37.54      3.53 o 
  -3  11   1        1.10       -1.73      2.50 o 
  -2  11   1       20.99       26.05      3.01 o 
  -1  11   1        9.20       11.39      2.15 o 
   0  11   1       21.71       20.85      2.40 o 
   1  11   1       14.01       14.78      2.25 o 
   2  11   1       11.86       14.39      2.87 o 
   3  11   1        5.27        6.48      2.49 o 
   4  11   1       19.18       23.15      3.02 o 
   5  11   1        0.00        0.14      2.38 o 
  -1  12   1       25.40       28.76      3.43 o 
   0  12   1        7.77       15.82      3.46 o 
   1  12   1        3.37        5.45      2.57 o 
 -12   0   2       36.03       31.10      4.89 o 
 -10   0   2        1.32        2.92      1.03 o 
  -8   0   2       31.94       21.31      1.12 o 
  -6   0   2       57.89       69.98      1.48 o 
  -2   0   2      477.92      492.66      6.32 o 
   4   0   2     1025.64     1178.49     13.44 o 
   6   0   2       18.56       26.92      1.42 o 
   8   0   2       24.85       20.12      1.76 o 
  10   0   2      170.11      173.43      6.68 o 
  12   0   2       21.96       20.12      2.60 o 
 -13   1   2       16.52       17.79      4.53 o 
 -12   1   2        0.50       -0.90      2.59 o 
 -11   1   2        4.86        4.72      1.26 o 
 -10   1   2       22.29       20.32      1.70 o 
  -9   1   2      267.38      251.39      5.09 o 
  -8   1   2        0.72        1.29      0.63 o 
  -7   1   2       33.97       32.84      1.61 o 
  -6   1   2       51.73       58.34      1.07 o 
  -5   1   2       30.32       37.22      0.87 o 
  -4   1   2       16.85       12.76      0.57 o 
  -3   1   2      717.20      662.06      6.02 o 
  -2   1   2      469.64      467.74      4.08 o 
   0   1   2     3099.05     2030.83    125.29 o 
   2   1   2     2048.66     2080.08     16.17 o 
   3   1   2      974.30     1090.68      7.89 o 
   4   1   2      322.03      389.14      4.21 o 
   5   1   2      695.08      773.22      8.16 o 
   6   1   2      355.39      368.64      4.66 o 
   7   1   2       57.13       47.77      1.93 o 
   8   1   2       28.55       27.63      1.22 o 
   9   1   2      216.20      211.41      4.57 o 
  10   1   2       44.19       37.70      2.04 o 
  11   1   2       14.67       15.62      1.51 o 
  12   1   2        6.28        5.52      1.41 o 
  13   1   2       72.30       73.18      5.13 o 
 -13   2   2       12.70       13.64      2.75 o 
 -12   2   2       13.09       14.04      3.57 o 
 -11   2   2       26.13       24.96      2.39 o 
 -10   2   2       63.57       65.95      4.42 o 
  -9   2   2       38.61       42.30      2.37 o 
  -8   2   2      418.97      395.88      7.65 o 
  -7   2   2        8.62       12.06      0.94 o 
  -6   2   2       74.56       80.64      1.84 o 
  -5   2   2       20.27       18.72      0.76 o 
  -4   2   2     3091.60     3205.00     27.94 o 
  -3   2   2     1616.43     1849.76     15.33 o 
  -2   2   2     1837.37     1904.68     15.79 o 
  -1   2   2     1462.73     1570.21     13.06 o 
   0   2   2     2146.35     2284.41     20.01 o 
   1   2   2     1393.44     1429.41     11.92 o 
   2   2   2        2.50        2.12      0.32 o 
   3   2   2      630.25      667.27      5.25 o 
   4   2   2      495.81      497.46      4.75 o 
   5   2   2      892.29      935.21      8.47 o 
   6   2   2      140.76      116.02      2.35 o 
   7   2   2      551.59      576.92      8.04 o 
   8   2   2      211.82      219.70      3.73 o 
   9   2   2       51.16       47.21      2.16 o 
  10   2   2       44.72       42.23      2.18 o 
  11   2   2       14.48       14.44      1.73 o 
  12   2   2       23.74       26.53      2.06 o 
  13   2   2        2.31       -1.00      2.15 o 
 -13   3   2        1.30        3.37      1.88 o 
 -12   3   2       80.97       79.23      4.39 o 
 -11   3   2        7.04        5.80      1.83 o 
 -10   3   2        0.64       -0.47      1.59 o 
  -9   3   2      217.57      201.96      4.72 o 
  -8   3   2      277.74      273.95      5.08 o 
  -7   3   2      663.39      671.68      8.38 o 
  -6   3   2       66.14       52.73      1.80 o 
  -5   3   2      144.76      136.67      2.44 o 
  -4   3   2      380.22      468.82      4.93 o 
  -3   3   2     2152.33     2239.97     21.16 o 
  -2   3   2      763.20      746.13      7.52 o 
  -1   3   2      500.81      522.84      5.52 o 
   0   3   2      216.26      213.35      2.66 o 
   1   3   2       10.17       12.60      0.55 o 
   2   3   2      913.98      940.58      8.30 o 
   4   3   2     1682.74     1859.34     17.62 o 
   5   3   2      160.04      156.99      2.34 o 
   6   3   2      786.69      771.75      7.21 o 
   7   3   2       89.79       86.26      1.70 o 
   8   3   2      106.62      104.27      2.52 o 
   9   3   2       46.37       45.46      2.83 o 
  10   3   2       52.64       53.79      2.47 o 
  11   3   2       10.22        9.91      1.45 o 
  12   3   2        3.47        4.50      2.05 o 
  13   3   2        6.51        2.92      2.25 o 
 -13   4   2        9.82       10.79      4.18 o 
 -12   4   2        0.05        0.25      1.74 o 
 -11   4   2       59.33       54.14      3.83 o 
 -10   4   2        5.59        6.02      1.80 o 
  -9   4   2       52.24       43.99      2.34 o 
  -8   4   2      132.59      119.08      2.55 o 
  -7   4   2       42.05       46.26      3.03 o 
  -6   4   2      185.82      179.69      4.92 o 
  -5   4   2       17.19       27.47      1.18 o 
  -4   4   2      542.93      527.22      7.72 o 
  -3   4   2        4.07        1.52      0.54 o 
  -2   4   2     1534.19     1607.60     21.70 o 
  -1   4   2        0.98        0.65      0.49 o 
   0   4   2      266.51      256.96      3.24 o 
   1   4   2     1049.84     1112.52     13.47 o 
   2   4   2      308.99      387.69      4.80 o 
   3   4   2      910.62      928.07      9.32 o 
   4   4   2       63.78       69.29      1.50 o 
   5   4   2      229.52      214.16      3.08 o 
   6   4   2        7.97       10.57      0.73 o 
   7   4   2      387.67      382.73      4.84 o 
   8   4   2       66.81       63.04      1.84 o 
   9   4   2       93.01      100.95      2.74 o 
  10   4   2        1.66        2.04      1.22 o 
  11   4   2       53.81       45.15      4.08 o 
  12   4   2        0.66       -2.44      1.83 o 
 -12   5   2        4.72        4.06      2.20 o 
 -11   5   2        0.50       -0.43      1.92 o 
 -10   5   2       46.80       42.74      5.06 o 
  -9   5   2       26.82       26.00      3.22 o 
  -8   5   2        0.95        0.31      1.74 o 
  -7   5   2      119.52      126.77      2.85 o 
  -5   5   2      154.57      151.68      3.04 o 
  -4   5   2       27.97       31.58      1.46 o 
  -3   5   2       14.86       13.03      1.00 o 
  -2   5   2       32.36       29.34      1.35 o 
  -1   5   2      236.13      252.37      4.02 o 
   0   5   2      271.74      274.82      4.75 o 
   2   5   2      284.37      287.11      4.00 o 
   3   5   2      139.68      147.91      2.33 o 
   4   5   2      110.58      103.32      2.32 o 
   5   5   2      274.32      253.19      3.39 o 
   6   5   2      545.85      527.39      6.72 o 
   7   5   2      175.09      158.51      3.12 o 
   8   5   2      110.85      101.65      2.52 o 
   9   5   2        5.02        5.57      1.21 o 
  10   5   2       77.25       78.05      3.20 o 
  11   5   2       13.04       15.92      1.85 o 
  12   5   2       10.67       11.06      2.55 o 
 -12   6   2       19.38       27.91      3.44 o 
 -11   6   2        0.01        1.45      2.02 o 
 -10   6   2       65.36       68.50      3.43 o 
  -9   6   2        3.75        2.44      1.44 o 
  -8   6   2       71.12       69.64      2.81 o 
  -7   6   2        4.05        4.52      1.42 o 
  -6   6   2      542.97      537.11      7.37 o 
  -4   6   2      283.57      278.73      5.73 o 
  -3   6   2       60.37       61.32      2.07 o 
  -2   6   2      238.43      243.87      4.68 o 
  -1   6   2      129.49      113.08      3.25 o 
   0   6   2        8.21        8.66      1.17 o 
   1   6   2       35.81       31.35      1.74 o 
   2   6   2       66.24       59.68      2.25 o 
   3   6   2      253.14      263.73      4.00 o 
   4   6   2        1.14       -0.33      0.70 o 
   5   6   2      498.13      468.44      5.58 o 
   6   6   2       11.16       12.70      1.04 o 
   7   6   2       75.88       75.47      2.32 o 
   8   6   2        1.97        2.73      1.07 o 
   9   6   2       77.96       76.59      2.85 o 
  10   6   2       19.63       19.41      2.76 o 
  11   6   2        2.54        5.77      2.34 o 
 -11   7   2       51.93       52.98      5.54 o 
 -10   7   2        3.13        2.44      2.31 o 
  -9   7   2       43.79       46.02      2.61 o 
  -8   7   2        0.57        0.26      1.39 o 
  -7   7   2       43.52       44.40      2.42 o 
  -6   7   2        6.91        5.67      1.44 o 
  -5   7   2      840.07      831.58     12.15 o 
  -4   7   2       16.41       15.93      1.64 o 
  -3   7   2      107.88      107.88      3.28 o 
  -2   7   2        7.32        4.03      1.29 o 
  -1   7   2       39.21       36.10      2.08 o 
   0   7   2      215.26      205.77      4.47 o 
   1   7   2      289.41      256.43      5.10 o 
   2   7   2       24.09       24.61      1.80 o 
   3   7   2        0.01        0.67      1.15 o 
   4   7   2      501.15      464.98      6.76 o 
   5   7   2       20.09       26.98      1.61 o 
   6   7   2       30.59       26.17      2.76 o 
   7   7   2       18.00       13.37      1.62 o 
   8   7   2       65.10       66.59      2.84 o 
   9   7   2       29.41       25.96      4.34 o 
  10   7   2        1.36        2.45      1.98 o 
 -10   8   2        6.28        7.79      2.19 o 
  -9   8   2        0.19        0.51      1.53 o 
  -8   8   2       52.91       51.43      3.49 o 
  -7   8   2        2.95        3.73      1.47 o 
  -6   8   2       42.41       40.07      2.45 o 
  -5   8   2        0.47        0.81      1.65 o 
  -4   8   2      195.40      198.97      5.69 o 
  -3   8   2        5.62        3.03      1.40 o 
  -2   8   2      137.20      128.04      3.80 o 
  -1   8   2       44.91       50.59      2.60 o 
   0   8   2      222.94      216.98      4.93 o 
   1   8   2      155.10      145.82      4.01 o 
   2   8   2       94.39       86.88      3.28 o 
   3   8   2        3.09        2.10      1.39 o 
   4   8   2        0.01        0.39      1.04 o 
   5   8   2        7.34        5.09      1.41 o 
   6   8   2       38.13       34.19      2.19 o 
   7   8   2       14.11       14.79      1.80 o 
   8   8   2       30.71       27.87      2.18 o 
   9   8   2        2.38        4.00      1.85 o 
  10   8   2       24.59       29.77      4.85 o 
  -9   9   2        5.93        4.69      2.10 o 
  -8   9   2        1.79        0.05      1.62 o 
  -7   9   2       27.80       31.46      2.49 o 
  -6   9   2       18.59       17.97      2.06 o 
  -5   9   2       40.51       41.91      3.71 o 
  -4   9   2        0.78        0.43      2.60 o 
  -3   9   2       62.01       56.87      2.99 o 
  -2   9   2        3.20        2.93      1.64 o 
  -1   9   2       64.72       68.31      3.19 o 
   0   9   2        9.41        9.19      2.19 o 
   1   9   2      258.03      263.34      5.87 o 
   2   9   2       39.46       39.62      2.59 o 
   3   9   2        3.83        5.30      1.74 o 
   4   9   2       21.07       22.17      2.01 o 
   5   9   2       12.58       13.87      2.11 o 
   6   9   2        5.55        5.04      1.58 o 
   7   9   2        0.70        0.38      1.49 o 
   8   9   2       10.54       14.44      3.00 o 
  -7  10   2        6.47        6.25      2.41 o 
  -6  10   2       11.49        9.92      2.01 o 
  -5  10   2        0.03        0.80      2.10 o 
  -4  10   2       27.37       23.96      2.94 o 
  -3  10   2       16.12       15.38      2.84 o 
  -2  10   2       29.75       29.58      2.55 o 
  -1  10   2        0.37        1.47      2.00 o 
   0  10   2        0.75        1.30      1.60 o 
   1  10   2       99.94      104.49      4.05 o 
   2  10   2       83.90       88.58      5.64 o 
   3  10   2       71.99       86.39      4.35 o 
   4  10   2        3.74        4.03      1.71 o 
   5  10   2       30.49       39.12      3.29 o 
   6  10   2        1.59        1.26      2.17 o 
   7  10   2       38.33       43.46      3.60 o 
  -5  11   2        7.89       10.21      3.82 o 
  -4  11   2        1.17        0.44      2.28 o 
  -3  11   2        0.19        2.80      2.22 o 
  -2  11   2       14.32       14.55      2.74 o 
  -1  11   2        2.68        0.98      1.73 o 
   0  11   2       23.76       23.37      2.59 o 
   1  11   2       28.52       32.28      2.80 o 
   2  11   2       12.24       14.81      2.76 o 
   3  11   2        3.18        7.15      2.49 o 
   4  11   2       55.82       68.32      5.59 o 
   5  11   2        1.25        2.81      2.38 o 
  -1  12   2        4.08        6.77      2.54 o 
   0  12   2        1.88        0.05      3.30 o 
 -12   0   3       30.95       35.07      5.21 o 
 -10   0   3       52.77       54.68      3.50 o 
  -8   0   3      103.77      100.18      2.39 o 
  -6   0   3      171.41      159.61      3.05 o 
  -4   0   3      173.61      154.67      2.39 o 
   2   0   3     2435.41     2363.28     41.80 o 
   4   0   3      587.13      670.15     10.40 o 
   6   0   3      194.26      190.66      6.68 o 
   8   0   3       56.89       58.42      2.15 o 
  10   0   3       23.53       20.42      2.61 o 
  12   0   3        7.64        8.84      2.34 o 
 -13   1   3        5.93        8.04      4.44 o 
 -12   1   3        8.96        8.78      2.51 o 
 -11   1   3       22.33       23.21      1.87 o 
 -10   1   3       85.71       72.13      3.01 o 
  -9   1   3        1.16       -1.41      0.80 o 
  -8   1   3        0.22        0.48      0.71 o 
  -7   1   3       54.37       55.27      1.76 o 
  -6   1   3        6.78        4.91      0.39 o 
  -5   1   3      236.87      262.81      3.20 o 
  -4   1   3      171.12      207.68      2.29 o 
  -3   1   3     1851.52     1761.43     13.83 o 
  -2   1   3     1020.56     1125.76      8.95 o 
   0   1   3      262.50      302.90      3.02 o 
   1   1   3     1050.56     1068.16      8.98 o 
   2   1   3     1135.36     1227.70     10.29 o 
   3   1   3      567.55      527.22      5.00 o 
   4   1   3      266.87      256.72      2.93 o 
   5   1   3      719.17      665.17     18.65 o 
   6   1   3      117.32      110.71      6.36 o 
   7   1   3       44.46       54.42      2.25 o 
   8   1   3        0.84        1.83      0.74 o 
   9   1   3        0.04        0.34      1.06 o 
  10   1   3       28.22       31.92      2.41 o 
  11   1   3        1.23        0.57      1.22 o 
  12   1   3        1.26        2.45      1.39 o 
  13   1   3        3.13        3.52      2.47 o 
 -13   2   3       58.76       53.21      4.77 o 
 -12   2   3        9.94       10.07      1.90 o 
 -11   2   3       64.48       58.62      2.97 o 
 -10   2   3       63.19       57.20      2.83 o 
  -9   2   3       81.33       79.40      3.77 o 
  -8   2   3      219.37      210.27      4.10 o 
  -7   2   3      234.52      245.39      3.86 o 
  -6   2   3      160.08      175.95      2.55 o 
  -5   2   3      303.36      419.52      4.93 o 
  -4   2   3      178.27      159.46      1.99 o 
  -3   2   3      109.01      108.60      1.48 o 
  -2   2   3     1209.21     1189.51     10.07 o 
  -1   2   3     2005.09     2173.60     17.97 o 
   1   2   3      965.82     1004.66      8.56 o 
   2   2   3      845.19     1001.23      8.09 o 
   3   2   3      441.40      461.79      3.98 o 
   4   2   3      797.97      802.33      6.94 o 
   5   2   3      121.96      122.91      2.29 o 
   6   2   3      128.10      137.08      2.36 o 
   7   2   3      246.48      243.82      7.10 o 
   8   2   3       12.49       14.09      1.56 o 
   9   2   3       10.30       11.07      1.35 o 
  10   2   3        1.27        1.30      1.09 o 
  11   2   3       45.58       54.61      2.96 o 
  12   2   3       10.00       14.26      1.88 o 
  13   2   3        1.08       -0.67      2.25 o 
 -13   3   3        6.53        2.14      1.86 o 
 -12   3   3      133.65      127.15      5.25 o 
 -11   3   3       27.48       23.12      2.52 o 
 -10   3   3      166.30      158.22      5.61 o 
  -9   3   3       15.09       12.63      1.92 o 
  -8   3   3      424.10      433.45      6.90 o 
  -7   3   3      124.85      128.61      2.48 o 
  -6   3   3      165.26      160.96      2.80 o 
  -5   3   3        5.06        4.15      0.66 o 
  -4   3   3      401.56      368.79      8.95 o 
  -3   3   3     1551.42     1734.10     17.91 o 
  -2   3   3       10.99        9.34      0.54 o 
  -1   3   3     1086.91     1094.24     10.04 o 
   0   3   3      240.96      272.63      3.27 o 
   1   3   3        4.46        5.57      0.42 o 
   2   3   3       64.07       70.68      1.28 o 
   4   3   3      341.95      316.74      3.39 o 
   5   3   3       37.04       37.82      1.25 o 
   6   3   3      121.08      124.93      2.06 o 
   7   3   3        3.15        2.20      0.65 o 
   8   3   3      126.52      130.95      2.92 o 
   9   3   3        2.24        1.97      1.11 o 
  10   3   3       29.21       30.83      2.09 o 
  11   3   3        2.53        2.89      1.34 o 
  12   3   3       15.63       18.23      1.90 o 
 -13   4   3        9.70        9.64      2.40 o 
 -12   4   3        0.85       -1.81      1.86 o 
 -11   4   3      189.97      180.43      6.41 o 
 -10   4   3       20.74       17.89      1.66 o 
  -9   4   3      314.18      324.17      8.29 o 
  -8   4   3       11.19       11.87      1.15 o 
  -7   4   3      789.42      803.99     10.55 o 
  -6   4   3      599.84      651.89      8.44 o 
  -5   4   3     1179.50     1191.82     12.85 o 
  -4   4   3      384.21      383.28      6.09 o 
  -3   4   3      511.79      510.23      6.03 o 
  -2   4   3      897.89      904.59     10.84 o 
  -1   4   3       43.16       49.73      1.70 o 
   0   4   3      121.95      167.74      2.68 o 
   1   4   3        0.49        0.49      0.51 o 
   2   4   3        2.58        1.96      0.50 o 
   3   4   3      656.26      696.75      7.25 o 
   4   4   3      232.69      290.56      4.31 o 
   5   4   3       14.30       19.39      0.90 o 
   6   4   3       83.66       64.97      1.68 o 
   7   4   3      162.89      140.93      2.21 o 
   8   4   3       53.89       56.96      2.10 o 
   9   4   3       39.91       39.82      1.87 o 
  10   4   3       11.14       11.66      1.66 o 
  11   4   3       35.19       35.05      2.37 o 
  12   4   3        8.11       11.27      2.54 o 
 -12   5   3       14.75       15.75      5.94 o 
 -11   5   3        0.15       -2.82      1.75 o 
 -10   5   3      129.21      143.79      3.82 o 
  -9   5   3        5.25        2.72      1.32 o 
  -8   5   3      681.84      687.60     15.89 o 
  -7   5   3       55.78       62.88      3.11 o 
  -6   5   3     1069.48     1116.68     13.42 o 
  -5   5   3      112.38       91.14      3.06 o 
  -4   5   3      389.51      361.59      5.85 o 
  -3   5   3       23.10       16.07      1.19 o 
  -2   5   3      517.13      566.53     12.01 o 
  -1   5   3       33.49       35.25      1.48 o 
   0   5   3       38.40       31.08      2.62 o 
   1   5   3       67.69       67.43      3.06 o 
   2   5   3      319.83      360.44      4.79 o 
   3   5   3       81.48      110.42      2.26 o 
   4   5   3       88.85       87.62      1.80 o 
   5   5   3       66.67       56.13      1.55 o 
   6   5   3      276.84      262.47      3.85 o 
   7   5   3        3.20        4.32      0.96 o 
   8   5   3        9.18        7.89      1.16 o 
   9   5   3        0.03        0.45      1.07 o 
  10   5   3       23.42       20.95      2.04 o 
  11   5   3        0.78        3.48      1.54 o 
  12   5   3       28.51       27.86      3.33 o 
 -12   6   3        0.02        0.87      2.17 o 
 -11   6   3       33.14       29.79      2.65 o 
 -10   6   3        1.89        3.86      1.72 o 
  -9   6   3      142.01      155.31      4.16 o 
  -8   6   3        2.41        3.27      1.41 o 
  -7   6   3       41.00       34.44      2.24 o 
  -6   6   3      256.58      264.86      4.92 o 
  -5   6   3      482.32      501.54      7.02 o 
  -4   6   3      743.26      690.69     10.67 o 
  -3   6   3      623.74      604.74      8.18 o 
  -2   6   3      265.91      277.89      5.11 o 
  -1   6   3       26.49       21.33      1.54 o 
   0   6   3      142.30      136.40      3.31 o 
   1   6   3       14.46       14.63      1.28 o 
   2   6   3      322.35      316.05      5.02 o 
   3   6   3        3.92        1.11      0.75 o 
   4   6   3       23.25       33.32      1.97 o 
   5   6   3      261.00      246.54      3.84 o 
   6   6   3      120.98      106.50      2.39 o 
   7   6   3       14.02       11.26      1.25 o 
   8   6   3       10.03       12.13      1.48 o 
   9   6   3       81.04       73.52      3.31 o 
  10   6   3        2.89        4.31      1.57 o 
  11   6   3        6.17        8.30      1.80 o 
 -11   7   3        1.24        0.77      1.83 o 
 -10   7   3        3.07        1.98      1.68 o 
  -9   7   3       43.82       48.50      2.70 o 
  -8   7   3       25.70       29.05      2.49 o 
  -7   7   3        2.79        1.93      1.40 o 
  -6   7   3        0.43       -0.40      1.28 o 
  -5   7   3      253.51      250.91      7.31 o 
  -4   7   3        0.63        1.75      1.25 o 
  -3   7   3      624.91      630.75      9.80 o 
  -2   7   3       93.60       96.47      3.15 o 
  -1   7   3      388.17      387.06      6.79 o 
   0   7   3        1.65       -0.74      1.47 o 
   1   7   3      298.89      296.08      5.68 o 
   2   7   3        1.44        2.72      1.22 o 
   3   7   3       50.99       61.60      1.97 o 
   4   7   3        2.77        2.46      0.93 o 
   5   7   3       45.43       43.66      1.75 o 
   6   7   3        6.89        3.40      1.12 o 
   7   7   3       24.88       24.85      1.69 o 
   8   7   3       54.73       45.57      2.43 o 
   9   7   3        0.00       -0.71      1.48 o 
  10   7   3        1.12       -0.71      1.95 o 
 -10   8   3        0.36       -2.97      1.77 o 
  -9   8   3        1.19        0.50      1.51 o 
  -8   8   3        0.97       -0.11      1.48 o 
  -7   8   3        1.24        0.70      1.41 o 
  -6   8   3       58.09       55.17      2.82 o 
  -5   8   3        0.00        2.02      1.70 o 
  -4   8   3      305.41      305.25      6.08 o 
  -3   8   3      103.81      108.78      3.54 o 
  -2   8   3       14.23       12.49      2.24 o 
  -1   8   3       55.79       59.31      3.33 o 
   0   8   3      223.12      231.19      5.17 o 
   1   8   3        0.29       -0.41      1.38 o 
   2   8   3      490.24      482.09     10.67 o 
   3   8   3        6.39        4.06      1.19 o 
   4   8   3       83.43       88.94      2.70 o 
   5   8   3        6.92        6.24      1.38 o 
   6   8   3       34.20       30.00      2.08 o 
   7   8   3        6.23        6.00      1.56 o 
   8   8   3       22.63       27.18      2.54 o 
   9   8   3        0.47       -2.94      2.09 o 
  -9   9   3        3.99        3.77      1.90 o 
  -8   9   3       16.53       20.44      2.29 o 
  -7   9   3        8.51        6.93      1.99 o 
  -6   9   3        8.02        2.72      1.67 o 
  -5   9   3       15.19       16.96      2.46 o 
  -4   9   3        0.24       -0.70      1.71 o 
  -3   9   3       73.29       70.51      4.39 o 
  -2   9   3        4.96        1.25      1.49 o 
  -1   9   3       37.80       37.79      2.54 o 
   0   9   3       36.24       32.00      2.46 o 
   1   9   3       75.62       76.26      3.34 o 
   2   9   3        0.30       -0.79      1.48 o 
   3   9   3      274.63      266.54      4.98 o 
   4   9   3       29.31       30.01      3.28 o 
   5   9   3       25.37       24.71      2.06 o 
   6   9   3        7.33        5.04      2.25 o 
   7   9   3       16.89       17.44      3.02 o 
   8   9   3        4.01        6.25      2.74 o 
  -7  10   3        3.29        2.86      1.98 o 
  -6  10   3        5.22        3.03      1.82 o 
  -5  10   3        9.28        9.96      2.34 o 
  -4  10   3        6.47        4.90      2.24 o 
  -3  10   3        0.34       -2.96      2.55 o 
  -2  10   3       78.87       78.70      3.78 o 
  -1  10   3       10.06        8.35      1.95 o 
   0  10   3        4.73        4.61      1.78 o 
   1  10   3        1.91        2.36      1.67 o 
   2  10   3       64.95       57.87      3.24 o 
   3  10   3        0.15        3.13      2.19 o 
   4  10   3        4.94        5.16      2.31 o 
   5  10   3        9.33        6.93      2.80 o 
   6  10   3       14.81       18.68      2.73 o 
   7  10   3       17.21       21.75      2.91 o 
  -5  11   3       13.41       11.18      2.82 o 
  -4  11   3        6.62        5.02      2.38 o 
  -3  11   3       10.71       14.14      2.74 o 
  -2  11   3        0.25        3.61      2.28 o 
  -1  11   3        0.37       -1.75      1.60 o 
   0  11   3        0.67        1.89      1.88 o 
   1  11   3       28.18       33.73      2.91 o 
   2  11   3        5.48        3.49      2.27 o 
   3  11   3        0.01        0.10      2.22 o 
   4  11   3        1.35        2.90      2.90 o 
   5  11   3        0.90        5.14      3.65 o 
 -12   0   4      152.37      168.73      9.55 o 
 -10   0   4      473.62      446.16      9.78 o 
  -8   0   4        2.49        1.21      0.68 o 
  -6   0   4        4.53        5.00      0.68 o 
  -4   0   4       71.96       74.48      1.86 o 
  -2   0   4     1279.68     1244.73     22.45 o 
   0   0   4      161.43      154.15      4.30 o 
   2   0   4     1670.06     1552.49     28.07 o 
   4   0   4     1356.33     1349.31     19.82 o 
   6   0   4      502.86      519.38     10.48 o 
   8   0   4      428.19      437.44     14.81 o 
  10   0   4      191.98      221.24      8.60 o 
  12   0   4      130.35      146.62      7.08 o 
 -13   1   4       78.29       78.92     10.16 o 
 -12   1   4        0.04       -0.59      1.16 o 
 -11   1   4       83.10       89.97      3.24 o 
 -10   1   4       31.06       28.30      1.98 o 
  -9   1   4      252.87      251.30      4.58 o 
  -8   1   4        0.17        0.04      0.43 o 
  -7   1   4        7.92        8.36      0.56 o 
  -6   1   4       13.18       16.31      0.69 o 
  -5   1   4       37.58       41.76      1.43 o 
  -4   1   4      767.07      956.68     12.03 o 
  -2   1   4       43.12       44.28      0.87 o 
  -1   1   4      500.09      506.58      4.55 o 
   0   1   4      239.83      197.05      2.53 o 
   1   1   4     1506.42     1637.46     15.53 o 
   2   1   4      505.40      557.24      5.69 o 
   3   1   4      213.93      289.25      3.64 o 
   4   1   4      384.07      393.86      5.02 o 
   5   1   4      791.68      775.60     10.28 o 
   6   1   4        3.09        3.45      0.81 o 
   7   1   4      610.60      595.61     12.21 o 
   8   1   4       38.19       34.46      1.41 o 
   9   1   4      162.42      167.25      4.99 o 
  10   1   4        4.33        3.92      1.42 o 
  11   1   4       31.42       36.35      4.13 o 
  12   1   4       32.63       39.91      3.42 o 
  13   1   4       48.09       57.49      8.30 o 
 -13   2   4        8.86        5.45      1.87 o 
 -12   2   4       36.99       42.54      4.21 o 
 -11   2   4       76.12       69.12      3.87 o 
 -10   2   4      231.63      226.34      5.68 o 
  -9   2   4        2.34        1.61      1.20 o 
  -7   2   4       90.77       89.98      1.79 o 
  -6   2   4       79.31       87.71      1.74 o 
  -4   2   4      231.57      263.91      2.95 o 
  -3   2   4       42.91       28.45      0.77 o 
  -2   2   4       97.46       92.24      1.26 o 
   0   2   4     1622.07     1713.33     16.41 o 
   1   2   4       17.80       19.20      0.67 o 
   2   2   4     1347.25     1502.37     12.68 o 
   3   2   4      451.71      444.40      4.37 o 
   5   2   4      778.87      794.59      8.58 o 
   6   2   4       87.62       81.65      2.12 o 
   7   2   4       43.22       48.55      1.66 o 
   8   2   4       46.11       42.85      2.26 o 
   9   2   4        0.05        0.66      3.06 o 
  10   2   4       26.34       27.49      4.44 o 
  11   2   4        7.29        6.29      1.61 o 
  12   2   4       26.79       30.08      6.90 o 
 -13   3   4        3.37        3.14      1.86 o 
 -12   3   4        0.90        0.13      1.98 o 
 -11   3   4        5.99        5.55      1.90 o 
 -10   3   4       98.56       95.45      4.31 o 
  -9   3   4      159.18      159.46      5.21 o 
  -8   3   4      321.28      318.47      4.39 o 
  -7   3   4        0.01       -0.69      0.74 o 
  -6   3   4       46.28       53.58      1.62 o 
  -5   3   4        1.47        1.82      0.38 o 
  -4   3   4      380.95      293.34      3.80 o 
  -3   3   4     1046.70     1274.09     12.47 o 
  -2   3   4      654.66      668.48      6.90 o 
  -1   3   4       37.29       44.87      0.99 o 
   2   3   4      810.32      854.39      9.24 o 
   3   3   4      203.63      217.98      2.98 o 
   4   3   4       12.51       10.02      0.57 o 
   5   3   4        6.75       10.00      0.63 o 
   6   3   4      335.73      352.49      4.42 o 
   7   3   4        8.59        6.11      1.22 o 
   8   3   4       14.18       13.49      1.58 o 
   9   3   4        4.48        4.49      1.32 o 
  10   3   4        1.30       -0.69      1.18 o 
  11   3   4       16.18       14.81      4.52 o 
  12   3   4       10.84       14.72      2.59 o 
 -13   4   4        0.22        0.14      1.88 o 
 -12   4   4        2.64        3.88      2.02 o 
 -11   4   4       20.58       17.84      2.64 o 
 -10   4   4       14.31       16.25      1.94 o 
  -9   4   4       16.60       18.76      2.02 o 
  -8   4   4        5.20        6.86      1.10 o 
  -7   4   4      505.88      487.40      6.78 o 
  -6   4   4        0.32       -0.97      0.76 o 
  -5   4   4      934.78      912.38     10.17 o 
  -4   4   4      514.60      521.34      6.84 o 
  -3   4   4      263.40      243.88      3.68 o 
  -2   4   4        9.76       11.71      1.00 o 
  -1   4   4      905.74      956.49     10.43 o 
   0   4   4      774.97      863.46     10.62 o 
   1   4   4     1024.97     1047.47     11.28 o 
   2   4   4       18.50       12.10      0.69 o 
   3   4   4       27.56       32.42      1.75 o 
   4   4   4       77.12       95.90      1.77 o 
   5   4   4      175.76      173.02      2.87 o 
   6   4   4       45.16       44.89      1.36 o 
   7   4   4        0.02       -0.83      0.77 o 
   8   4   4        5.81        5.56      1.10 o 
   9   4   4        9.28        6.04      1.71 o 
  10   4   4        1.49        0.61      1.32 o 
  11   4   4        0.01       -2.49      1.25 o 
  12   4   4        0.82       -0.77      1.66 o 
 -12   5   4        0.03       -0.63      1.92 o 
 -11   5   4        3.12        2.99      1.63 o 
 -10   5   4       34.44       38.84      2.33 o 
  -9   5   4        7.14        6.69      1.85 o 
  -8   5   4       37.51       39.86      2.68 o 
  -7   5   4      114.02      103.56      3.65 o 
  -6   5   4      210.68      224.65      3.75 o 
  -5   5   4        0.88        0.69      0.71 o 
  -4   5   4      739.79      728.25     10.91 o 
  -3   5   4      293.20      296.64      4.48 o 
  -2   5   4      680.63      668.81      7.83 o 
  -1   5   4       82.52       80.42      2.37 o 
   0   5   4      307.42      348.42      5.81 o 
   1   5   4       25.15       18.55      1.20 o 
   2   5   4      576.96      580.35      6.87 o 
   3   5   4      235.42      227.68      3.14 o 
   4   5   4      220.75      228.89      3.20 o 
   5   5   4        6.04        7.70      0.83 o 
   6   5   4        0.28        0.76      0.76 o 
   7   5   4       29.62       28.56      2.32 o 
   8   5   4       11.36       14.45      1.71 o 
   9   5   4        2.31        3.99      1.41 o 
  10   5   4        0.57        1.52      1.57 o 
  11   5   4        1.64        0.73      1.51 o 
 -12   6   4        0.81       -0.42      2.15 o 
 -11   6   4        4.18        4.24      1.82 o 
 -10   6   4        2.49        4.18      1.58 o 
  -9   6   4       62.78       60.68      2.86 o 
  -8   6   4       31.60       32.21      3.49 o 
  -7   6   4       70.61       73.92      2.95 o 
  -6   6   4      102.80       77.32      4.58 o 
  -5   6   4        0.42       -1.00      0.91 o 
  -4   6   4       57.65       73.21      2.68 o 
  -3   6   4      289.81      310.88      7.41 o 
  -2   6   4        0.06       -0.31      0.92 o 
  -1   6   4      382.94      403.63      6.70 o 
   0   6   4       55.16       50.11      1.96 o 
   1   6   4        7.64        9.11      1.53 o 
   2   6   4       21.66       17.05      1.07 o 
   3   6   4      253.69      239.16      3.69 o 
   4   6   4       79.38       90.66      2.18 o 
   5   6   4      118.79      127.55      2.61 o 
   6   6   4        1.09        0.05      0.92 o 
   7   6   4       33.46       35.77      1.73 o 
   8   6   4       19.46       23.87      2.37 o 
   9   6   4        0.41        0.73      1.22 o 
  10   6   4        8.97       13.45      2.00 o 
  11   6   4        0.72       -0.68      1.55 o 
 -11   7   4       14.48       15.40      2.36 o 
 -10   7   4        0.95        0.78      1.57 o 
  -9   7   4        4.17        3.38      1.62 o 
  -8   7   4       11.03        9.72      1.84 o 
  -7   7   4       53.62       54.92      2.82 o 
  -6   7   4       22.92       27.08      2.10 o 
  -5   7   4       31.56       29.90      2.31 o 
  -4   7   4        0.19       -0.59      1.15 o 
  -3   7   4       24.03       22.51      1.92 o 
  -2   7   4       46.13       41.24      2.49 o 
  -1   7   4      133.51      122.69      3.58 o 
   0   7   4       50.89       56.05      2.66 o 
   1   7   4        8.39        3.78      1.17 o 
   2   7   4       20.40       18.02      1.27 o 
   3   7   4        3.19        6.51      0.98 o 
   4   7   4       51.12       39.96      1.68 o 
   5   7   4       21.56       25.05      1.42 o 
   6   7   4       43.61       41.50      2.79 o 
   7   7   4       34.29       39.62      1.98 o 
   8   7   4       13.98       11.74      2.05 o 
   9   7   4       57.44       63.09      2.89 o 
  10   7   4        1.13        3.25      2.05 o 
 -10   8   4        4.39        2.91      1.98 o 
  -9   8   4        4.33        5.49      1.79 o 
  -8   8   4       18.18       21.87      2.22 o 
  -7   8   4        5.56        3.18      1.65 o 
  -6   8   4       42.59       44.74      2.71 o 
  -5   8   4        5.33        8.64      2.01 o 
  -4   8   4       56.11       55.33      2.81 o 
  -3   8   4       27.01       25.39      2.09 o 
  -2   8   4       26.70       28.99      2.18 o 
  -1   8   4       12.50        8.67      2.21 o 
   0   8   4      109.26       97.55      3.44 o 
   1   8   4       28.56       26.63      2.13 o 
   2   8   4       29.17       28.12      2.72 o 
   3   8   4       36.22       29.61      1.78 o 
   4   8   4       28.62       40.27      2.47 o 
   5   8   4        2.54        2.14      1.10 o 
   6   8   4        7.31        9.59      1.49 o 
   7   8   4        3.38        3.59      1.58 o 
   8   8   4       64.58       64.54     11.39 o 
   9   8   4        2.78        0.84      3.11 o 
  -9   9   4       10.17        9.46      2.05 o 
  -8   9   4        0.27       -0.75      1.63 o 
  -7   9   4        3.07        1.55      1.67 o 
  -6   9   4       17.10       12.77      2.03 o 
  -5   9   4        4.16        0.92      1.86 o 
  -4   9   4        2.56       -0.09      1.88 o 
  -3   9   4        6.89        5.06      1.65 o 
  -2   9   4        0.42       -0.92      1.41 o 
  -1   9   4       20.10       20.03      2.07 o 
   0   9   4        1.49        0.01      1.45 o 
   1   9   4       49.11       41.29      2.69 o 
   2   9   4       26.54       25.71      2.31 o 
   3   9   4       39.81       39.63      2.65 o 
   4   9   4        1.00        3.49      1.93 o 
   5   9   4       25.46       29.98      3.57 o 
   6   9   4        0.51        3.07      1.94 o 
   7   9   4       17.57       18.56      2.60 o 
   8   9   4        0.01        0.10      2.49 o 
  -7  10   4        1.58       -0.56      1.72 o 
  -6  10   4        1.09       -0.73      1.70 o 
  -5  10   4        5.28        4.49      2.28 o 
  -4  10   4        0.15       -0.89      1.83 o 
  -3  10   4        3.84        0.21      2.09 o 
  -2  10   4        0.05       -1.12      1.51 o 
  -1  10   4        1.35       -1.68      1.49 o 
   0  10   4        0.68       -0.80      1.52 o 
   1  10   4        2.60        2.32      1.77 o 
   2  10   4       59.18       59.81      4.15 o 
   3  10   4       18.76       18.03      2.70 o 
   4  10   4        0.96        3.98      2.14 o 
   5  10   4       10.90       12.14      2.45 o 
   6  10   4        8.30        7.52      2.43 o 
  -5  11   4        0.42       -0.27      2.42 o 
  -4  11   4        8.25       10.90      3.77 o 
  -3  11   4        3.91        0.91      2.21 o 
  -2  11   4        0.68        0.71      2.16 o 
  -1  11   4        0.05        0.09      2.07 o 
   0  11   4       39.90       41.91      3.30 o 
   1  11   4        2.93        2.97      1.81 o 
   2  11   4        4.45        7.58      2.56 o 
   3  11   4       20.40       19.38      2.91 o 
   4  11   4        1.81        2.70      2.42 o 
 -12   0   5       64.40       52.52      6.17 o 
 -10   0   5      153.41      153.05      4.69 o 
  -8   0   5      707.80      719.68     17.42 o 
  -6   0   5      439.21      427.26      7.18 o 
  -4   0   5      465.51      391.10      5.59 o 
  -2   0   5      625.52      709.26     19.68 o 
   0   0   5      254.45      207.15      4.91 o 
   2   0   5      498.00      489.65     14.08 o 
   4   0   5      753.55      876.45     15.40 o 
   6   0   5      143.64      141.23      4.10 o 
   8   0   5       22.18        9.08      3.84 o 
  10   0   5        9.57       12.37      2.65 o 
  12   0   5       78.14       87.53      5.99 o 
 -13   1   5        2.51        1.83      2.48 o 
 -12   1   5       18.81       17.38      1.88 o 
 -11   1   5       96.76       96.84      3.53 o 
 -10   1   5       12.04        8.24      1.44 o 
  -9   1   5      599.30      588.31      7.59 o 
  -8   1   5      321.69      304.02      3.97 o 
  -7   1   5       27.36       33.75      1.12 o 
  -6   1   5      215.66      232.68      3.15 o 
  -5   1   5     1306.92     1288.48     12.54 o 
  -4   1   5       43.64       58.24      1.52 o 
  -3   1   5     1830.56     1886.36     19.46 o 
  -2   1   5        9.83       11.06      0.60 o 
  -1   1   5      657.67      644.44      7.88 o 
   0   1   5       77.21       81.01      1.70 o 
   1   1   5      412.94      350.24      4.27 o 
   2   1   5       10.33       19.22      2.33 o 
   3   1   5      333.92      429.73      5.48 o 
   4   1   5     1200.68     1339.26     17.69 o 
   5   1   5        0.20        0.71      0.78 o 
   6   1   5      343.33      342.18      5.18 o 
   7   1   5       15.68       16.32      1.71 o 
   8   1   5       19.34       23.27      1.90 o 
   9   1   5      102.41       99.74      3.93 o 
  10   1   5      129.72      143.04      5.73 o 
  11   1   5        8.85        3.72      1.87 o 
  12   1   5        9.83       10.90      2.13 o 
 -13   2   5       69.15       64.31      3.50 o 
 -12   2   5        0.55       -0.17      1.48 o 
 -11   2   5      129.85      122.09      4.15 o 
 -10   2   5       61.30       59.86      5.05 o 
  -9   2   5       32.92       34.70      2.24 o 
  -8   2   5      167.46      181.97      2.78 o 
  -7   2   5       57.96       53.55      1.61 o 
  -6   2   5      185.39      170.36      2.67 o 
  -5   2   5      204.93      222.89      2.80 o 
  -4   2   5     1243.22     1299.41     12.67 o 
  -3   2   5      419.16      453.48      4.56 o 
  -1   2   5      134.64      136.64      1.81 o 
   0   2   5        3.60        1.81      0.43 o 
   1   2   5     1244.89     1294.67     13.23 o 
   2   2   5      199.48      175.36      2.50 o 
   3   2   5     1252.71     1330.88     12.86 o 
   4   2   5       11.94       11.06      0.76 o 
   5   2   5      350.69      351.26      4.74 o 
   6   2   5       55.00       48.35      1.74 o 
   7   2   5      618.18      653.09     10.54 o 
   8   2   5       83.91       83.14     10.74 o 
   9   2   5      162.94      156.68      5.10 o 
  10   2   5       21.46       20.37      2.19 o 
  11   2   5        9.53        9.73      1.91 o 
  12   2   5        3.24        3.19      1.71 o 
 -13   3   5        4.25        3.62      1.99 o 
 -12   3   5       56.77       47.69      4.50 o 
 -11   3   5       16.62       13.90      2.01 o 
 -10   3   5      113.17      113.65      5.56 o 
  -9   3   5        0.53       -0.61      0.75 o 
  -8   3   5      105.21       99.72      2.43 o 
  -7   3   5       94.72      112.39      2.42 o 
  -6   3   5       26.42       29.92      1.24 o 
  -5   3   5      185.31      201.48      2.73 o 
  -4   3   5      157.58      213.81      2.85 o 
  -3   3   5     1324.75     1371.63     12.52 o 
  -2   3   5      751.14      785.15      8.03 o 
  -1   3   5      977.13     1163.42     13.73 o 
   0   3   5     2230.73     2331.34     26.39 o 
   1   3   5      210.38      193.97      3.19 o 
   2   3   5     2330.68     2465.78     27.87 o 
   3   3   5      252.70      277.10      4.06 o 
   4   3   5      389.93      389.15      4.44 o 
   5   3   5       38.91       40.66      1.15 o 
   6   3   5      742.34      703.45      7.93 o 
   7   3   5      344.29      332.66      5.51 o 
   8   3   5       50.22       52.83      2.79 o 
   9   3   5       18.96       20.68      2.25 o 
  10   3   5       36.74       38.80      3.11 o 
  11   3   5        0.21       -1.87      1.45 o 
  12   3   5        0.34       -2.30      1.55 o 
 -13   4   5       14.30       18.33      2.81 o 
 -12   4   5        2.82        3.31      1.94 o 
 -11   4   5        9.53        7.77      2.16 o 
 -10   4   5        2.24        1.81      1.78 o 
  -9   4   5      120.58      132.26      4.84 o 
  -8   4   5       31.43       23.49      2.05 o 
  -7   4   5      189.61      197.04      4.18 o 
  -6   4   5      127.01      115.58      2.66 o 
  -5   4   5       23.57       24.91      2.68 o 
  -4   4   5      239.36      233.03      4.13 o 
  -3   4   5      250.18      206.60      3.06 o 
  -2   4   5       58.77       48.99      1.33 o 
  -1   4   5      105.07      109.60      1.94 o 
   0   4   5      113.09      111.01      2.66 o 
   1   4   5      899.12      898.79     12.37 o 
   2   4   5       15.01       14.80      0.87 o 
   3   4   5     1536.65     1537.22     21.37 o 
   4   4   5       17.01       20.47      0.96 o 
   5   4   5      483.64      484.83      5.51 o 
   6   4   5        0.05       -0.38      0.63 o 
   7   4   5       14.18       16.23      1.25 o 
   8   4   5        2.56        0.99      1.41 o 
   9   4   5        6.79        6.14      1.78 o 
  10   4   5        0.81       -0.53      1.44 o 
  11   4   5        5.45        3.52      1.80 o 
 -12   5   5       28.06       26.53      5.12 o 
 -11   5   5        0.01       -1.61      1.51 o 
 -10   5   5        6.94        7.95      2.97 o 
  -9   5   5        0.00        0.34      1.41 o 
  -8   5   5        0.92       -0.54      1.41 o 
  -7   5   5      162.24      150.56      4.68 o 
  -6   5   5       43.00       48.99      1.72 o 
  -5   5   5      777.56      728.50     10.45 o 
  -4   5   5       55.90       50.98      2.11 o 
  -3   5   5        7.56        7.54      0.86 o 
  -2   5   5      277.71      267.93      3.84 o 
  -1   5   5      271.09      261.89      6.40 o 
   0   5   5      172.54      176.06      2.97 o 
   1   5   5      401.94      436.25      7.01 o 
   2   5   5      131.34      126.02      2.25 o 
   3   5   5        2.19        1.33      0.69 o 
   4   5   5      258.08      255.66      3.75 o 
   5   5   5      128.66      127.06      3.06 o 
   6   5   5       71.46       68.16      2.03 o 
   7   5   5        0.85        0.35      0.88 o 
   8   5   5       65.24       53.60      3.16 o 
   9   5   5        9.04        6.03      1.61 o 
  10   5   5        0.04       -2.85      1.99 o 
  11   5   5        3.86        6.50      2.28 o 
 -11   6   5       28.76       29.92      2.73 o 
 -10   6   5       18.54       18.92      2.04 o 
  -9   6   5       17.38       16.09      2.53 o 
  -8   6   5       26.44       31.13      2.51 o 
  -7   6   5        4.66        3.88      1.57 o 
  -6   6   5       88.34       72.39      3.36 o 
  -5   6   5        0.08       -0.95      1.03 o 
  -4   6   5      546.71      564.91      8.81 o 
  -3   6   5       39.74       32.10      2.17 o 
  -2   6   5      385.05      365.73      5.48 o 
  -1   6   5       31.34       35.62      1.59 o 
   0   6   5      458.19      442.66      6.55 o 
   1   6   5       52.79       64.14      1.70 o 
   2   6   5       12.73       16.77      1.18 o 
   3   6   5        3.43        1.03      0.75 o 
   4   6   5        6.19        4.64      0.97 o 
   5   6   5       64.09       63.01      1.93 o 
   6   6   5        2.06        2.23      0.96 o 
   7   6   5       45.82       39.67      1.88 o 
   8   6   5       23.37       25.09      2.08 o 
   9   6   5        7.45        7.04      1.71 o 
  10   6   5       36.02       40.04      3.48 o 
 -11   7   5        0.33        0.34      1.83 o 
 -10   7   5       14.66       20.03      3.20 o 
  -9   7   5        6.04        6.16      1.74 o 
  -8   7   5        9.43        7.77      1.74 o 
  -7   7   5      185.84      186.44      5.85 o 
  -6   7   5       10.72       10.09      2.00 o 
  -5   7   5      192.43      180.83      6.82 o 
  -4   7   5       31.41       28.58      2.46 o 
  -3   7   5       18.15       15.65      1.70 o 
  -2   7   5       17.33       19.88      1.79 o 
  -1   7   5      477.89      454.31      6.63 o 
   0   7   5        0.95       -1.37      1.51 o 
   1   7   5      231.15      218.06      5.18 o 
   2   7   5        0.07       -0.34      0.76 o 
   3   7   5        0.23       -0.49      0.77 o 
   4   7   5       63.20       55.05      1.85 o 
   5   7   5        6.79        6.06      1.01 o 
   6   7   5        2.91        1.52      1.03 o 
   7   7   5        3.10        4.23      1.22 o 
   8   7   5        7.17        3.33      1.70 o 
   9   7   5       34.58       33.33      3.39 o 
  10   7   5       10.26        7.35      2.43 o 
 -10   8   5       10.46        8.55      2.02 o 
  -9   8   5        0.08       -1.43      1.61 o 
  -8   8   5       16.03       17.18      2.15 o 
  -7   8   5        4.95        2.72      1.70 o 
  -6   8   5      146.53      145.51      5.08 o 
  -5   8   5       20.67       19.59      3.50 o 
  -4   8   5      113.54      103.53      3.88 o 
  -3   8   5        0.02       -1.01      1.28 o 
  -2   8   5       23.88       16.32      1.86 o 
  -1   8   5        9.38        8.85      1.62 o 
   0   8   5       66.90       62.03      4.31 o 
   1   8   5        1.10        1.72      1.44 o 
   2   8   5       76.58       71.67      2.20 o 
   3   8   5        1.59        0.08      1.16 o 
   4   8   5        2.84        2.35      1.34 o 
   5   8   5        6.40        1.57      1.39 o 
   6   8   5        0.00        0.59      1.38 o 
   7   8   5        1.58       -0.50      1.45 o 
   8   8   5        3.38        1.55      1.92 o 
   9   8   5        1.68       -1.65      2.10 o 
  -8   9   5        0.76       -0.54      1.73 o 
  -7   9   5       58.39       58.88      3.43 o 
  -6   9   5        6.06        5.57      2.15 o 
  -5   9   5       45.43       46.28      3.43 o 
  -4   9   5        4.21        3.11      3.26 o 
  -3   9   5       37.84       36.41      2.76 o 
  -2   9   5       16.39       20.92      2.15 o 
  -1   9   5       18.08       15.47      2.16 o 
   0   9   5        0.99        0.55      1.80 o 
   1   9   5       68.40       57.10      3.06 o 
   2   9   5        0.83       -2.28      1.80 o 
   3   9   5        6.88       10.25      1.85 o 
   4   9   5        0.07       -1.23      1.66 o 
   5   9   5        3.61        1.61      1.93 o 
   6   9   5        5.08       12.19      2.36 o 
   7   9   5        0.11       -0.51      2.28 o 
  -7  10   5        0.39        2.67      1.96 o 
  -6  10   5       23.27       22.77      3.07 o 
  -5  10   5        6.97        3.84      2.21 o 
  -4  10   5       14.30       14.45      2.63 o 
  -3  10   5        5.60        2.02      2.50 o 
  -2  10   5       25.82       26.89      3.01 o 
  -1  10   5        3.99        2.47      1.71 o 
   0  10   5       44.29       44.95      2.99 o 
   1  10   5        6.91        8.51      2.28 o 
   2  10   5        2.18       -0.38      1.57 o 
   3  10   5        7.71        9.92      2.35 o 
   4  10   5        0.03       -1.09      1.91 o 
   5  10   5        0.69        2.37      3.26 o 
   6  10   5        0.03        1.35      2.17 o 
  -4  11   5        7.21        2.78      2.36 o 
  -3  11   5        6.59        8.24      2.53 o 
  -2  11   5        1.20        2.48      2.21 o 
  -1  11   5       14.96       18.04      3.54 o 
   0  11   5       13.50       14.40      2.43 o 
   1  11   5       27.93       28.60      2.77 o 
   2  11   5       22.43       26.09      3.47 o 
   3  11   5        0.02        1.79      2.79 o 
 -12   0   6       16.61       20.52      4.78 o 
 -10   0   6       48.00       49.51      2.85 o 
  -8   0   6       24.55       27.03      2.58 o 
  -6   0   6        7.44        5.87      0.74 o 
  -4   0   6     1324.38     1345.01     17.38 o 
  -2   0   6      425.84      443.84      7.46 o 
   0   0   6       69.89       46.78      3.05 o 
   2   0   6      857.73      960.04     25.97 o 
   4   0   6     1002.13     1095.77     19.68 o 
   6   0   6      220.40      213.15      5.65 o 
   8   0   6       39.37       36.74      3.66 o 
  10   0   6       64.75       66.99      5.13 o 
  12   0   6       76.17       79.16      6.09 o 
 -13   1   6       39.05       36.87      4.04 o 
 -12   1   6       99.89      100.65      4.85 o 
 -11   1   6       89.80       95.52      3.59 o 
 -10   1   6       12.95       12.12      1.13 o 
  -9   1   6      112.11      108.89      2.82 o 
  -8   1   6      576.06      561.44      6.69 o 
  -7   1   6        0.79        0.71      0.56 o 
  -6   1   6      148.26      136.31      2.02 o 
  -5   1   6       40.23       30.69      1.49 o 
  -4   1   6      115.48      136.94      2.04 o 
  -3   1   6      835.85      848.94      9.29 o 
  -2   1   6      932.07     1167.76     12.45 o 
  -1   1   6      501.37      545.12      7.01 o 
   0   1   6      651.36      690.88      8.60 o 
   2   1   6       41.70       48.82      1.88 o 
   3   1   6      631.28      628.39     14.29 o 
   4   1   6       23.76       28.09      1.55 o 
   5   1   6       19.66       21.41      1.15 o 
   6   1   6       19.07       18.33      1.25 o 
   7   1   6      125.33      130.59      3.02 o 
   8   1   6        4.77        5.53      1.12 o 
   9   1   6      108.63      113.15      4.41 o 
  10   1   6        3.33        2.66      1.56 o 
  11   1   6       24.75       28.94      2.67 o 
  12   1   6        6.94        8.63      5.08 o 
 -13   2   6       10.00       10.43      1.94 o 
 -12   2   6       19.42       21.09      2.23 o 
 -11   2   6      334.05      348.99      7.72 o 
 -10   2   6        9.69       12.54      1.12 o 
  -9   2   6      407.16      418.23      7.18 o 
  -8   2   6       93.29       91.08      4.07 o 
  -7   2   6      301.54      283.39      6.52 o 
  -6   2   6       99.52       90.39      2.08 o 
  -5   2   6      131.87      108.10      1.89 o 
  -3   2   6       91.90       96.65      1.68 o 
  -2   2   6     1417.72     1437.86     14.01 o 
  -1   2   6        9.53       17.02      0.75 o 
   0   2   6     1058.64     1144.68     12.17 o 
   1   2   6       48.78       36.64      1.05 o 
   2   2   6      196.65      172.78      2.76 o 
   3   2   6      313.75      333.46      5.88 o 
   4   2   6      253.25      279.62      4.69 o 
   5   2   6       22.15       19.71      1.19 o 
   6   2   6      178.16      162.46      2.80 o 
   7   2   6        7.50        8.46      1.01 o 
   8   2   6        0.05        0.03      1.30 o 
   9   2   6        2.82        6.63      1.76 o 
  10   2   6        2.11        5.87      1.73 o 
  11   2   6       42.11       47.79      7.41 o 
  12   2   6        0.30        0.54      1.69 o 
 -13   3   6        3.00        5.75      2.07 o 
 -12   3   6       72.77       72.02      4.33 o 
 -11   3   6       10.42        6.17      1.74 o 
 -10   3   6      105.24      101.36      2.70 o 
  -9   3   6        0.20        0.06      1.34 o 
  -8   3   6      415.97      444.51     10.84 o 
  -7   3   6        0.21       -0.84      0.80 o 
  -6   3   6      339.43      306.09      3.79 o 
  -5   3   6       55.67       51.99      1.53 o 
  -4   3   6      157.12      179.23      2.39 o 
  -3   3   6     1090.63     1180.90     11.67 o 
  -2   3   6      287.49      323.01      5.57 o 
  -1   3   6      242.18      241.29      3.79 o 
   0   3   6      259.06      303.18      5.01 o 
   1   3   6        7.57        5.00      0.91 o 
   2   3   6      219.10      240.64      4.27 o 
   3   3   6      316.83      275.74      4.31 o 
   4   3   6       34.39       35.76      1.65 o 
   5   3   6      219.49      217.07      3.56 o 
   6   3   6       79.29       74.13      2.03 o 
   7   3   6       67.97       72.82      3.15 o 
   8   3   6       39.37       42.60      3.00 o 
   9   3   6        5.72        3.84      1.65 o 
  10   3   6       19.56       24.24      3.97 o 
  11   3   6        0.00        1.09      2.01 o 
 -12   4   6       35.32       35.66      5.96 o 
 -11   4   6       55.18       57.42      4.03 o 
 -10   4   6        1.76        1.71      2.39 o 
  -9   4   6       56.06       64.36      4.15 o 
  -8   4   6       62.08       57.31      3.29 o 
  -7   4   6      130.64      129.32      3.23 o 
  -6   4   6        9.15        6.89      0.81 o 
  -5   4   6      508.22      487.44     23.18 o 
  -4   4   6       85.74       91.52      2.22 o 
  -3   4   6      468.71      524.43      6.33 o 
  -2   4   6      229.17      244.20      4.76 o 
  -1   4   6       28.41       42.21      1.80 o 
   0   4   6        7.10       10.17      1.10 o 
   1   4   6      506.87      555.45      9.05 o 
   2   4   6      109.31      125.57      3.67 o 
   3   4   6        0.02        2.54      1.05 o 
   4   4   6        0.21        1.08      0.85 o 
   5   4   6      160.85      152.07      3.40 o 
   6   4   6       18.02       24.85      1.54 o 
   7   4   6       41.21       40.11      2.29 o 
   8   4   6       13.52       14.01      1.63 o 
   9   4   6       27.73       21.40      2.47 o 
  10   4   6        0.34       -0.72      1.59 o 
  11   4   6       13.56       18.24      2.54 o 
 -12   5   6       12.12       17.40      3.06 o 
 -11   5   6        1.22        1.43      2.10 o 
 -10   5   6       60.87       56.37      3.26 o 
  -9   5   6        5.97        3.79      1.66 o 
  -8   5   6      113.05      122.39      5.19 o 
  -7   5   6       16.62       16.37      1.94 o 
  -6   5   6       76.74       78.80      2.41 o 
  -5   5   6       70.06       57.20      4.19 o 
  -4   5   6      134.48      142.82      3.50 o 
  -3   5   6        1.28        2.00      0.72 o 
  -2   5   6       82.08       81.92      3.17 o 
  -1   5   6      105.37       79.76      2.26 o 
   0   5   6        7.37        3.68      1.11 o 
   1   5   6       69.10       78.27      2.56 o 
   2   5   6        3.67        5.51      1.09 o 
   3   5   6      220.95      243.96      4.23 o 
   4   5   6       14.39       11.35      0.98 o 
   5   5   6       57.36       53.28      1.81 o 
   6   5   6        2.92        2.27      0.85 o 
   7   5   6        2.18        4.94      1.05 o 
   8   5   6       36.98       35.96      2.41 o 
   9   5   6        0.08        0.86      1.72 o 
  10   5   6       12.64       16.85      5.04 o 
  11   5   6        1.55        1.29      1.91 o 
 -11   6   6       25.63       28.27      4.87 o 
 -10   6   6        0.21       -1.88      1.55 o 
  -9   6   6       73.80       86.81      4.10 o 
  -8   6   6        5.15        3.99      1.67 o 
  -7   6   6       87.49       84.54      3.66 o 
  -6   6   6       98.56       81.10      4.48 o 
  -5   6   6       13.89       15.07      1.64 o 
  -4   6   6      299.43      286.67      5.47 o 
  -3   6   6        7.91        9.94      1.19 o 
  -2   6   6       10.00        9.24      1.16 o 
  -1   6   6       21.12       19.95      1.16 o 
   0   6   6      731.50      693.74     10.57 o 
   1   6   6       75.69       80.92      3.99 o 
   2   6   6      157.14      165.51      3.66 o 
   3   6   6        0.91        1.05      0.68 o 
   4   6   6        3.95        7.05      0.92 o 
   5   6   6        0.14       -1.06      1.09 o 
   6   6   6        1.75        2.20      1.04 o 
   7   6   6        5.81        5.05      1.57 o 
   8   6   6       22.08       27.90      2.38 o 
   9   6   6        1.71        0.63      2.63 o 
  10   6   6        7.92       11.47      5.60 o 
 -10   7   6       50.27       55.69      3.11 o 
  -9   7   6        1.30       -1.92      1.46 o 
  -8   7   6       12.81       14.80      2.20 o 
  -7   7   6       74.28       71.07      6.39 o 
  -6   7   6       83.56       85.19      4.71 o 
  -5   7   6      156.87      151.22      5.93 o 
  -4   7   6        1.48        1.28      2.15 o 
  -3   7   6      125.79      125.15      4.79 o 
  -2   7   6        0.10        1.40      1.53 o 
  -1   7   6      163.26      160.33      3.73 o 
   0   7   6       66.16       62.66      2.53 o 
   1   7   6      124.61      122.52      4.30 o 
   2   7   6       25.37       18.52      1.59 o 
   3   7   6       33.24       36.22      1.99 o 
   4   7   6        1.35       -0.73      1.07 o 
   5   7   6        1.19       -1.88      1.13 o 
   6   7   6        3.92        4.18      1.37 o 
   7   7   6       19.24       24.66      2.41 o 
   8   7   6        0.38        1.00      1.76 o 
   9   7   6        0.12       -0.90      1.98 o 
  -9   8   6       18.16       19.85      2.36 o 
  -8   8   6        0.03        0.57      1.61 o 
  -7   8   6        0.79        0.61      1.64 o 
  -6   8   6       71.38       75.85      4.08 o 
  -5   8   6       25.77       27.03      2.71 o 
  -4   8   6      174.24      190.90      5.76 o 
  -3   8   6        0.74       -0.04      1.38 o 
  -2   8   6       59.48       54.29      2.81 o 
  -1   8   6        1.27        0.52      1.40 o 
   0   8   6        8.21        6.25      1.43 o 
   1   8   6        1.90       -2.18      1.29 o 
   2   8   6      112.74      107.25      3.30 o 
   3   8   6        0.13       -0.01      1.14 o 
   4   8   6        0.02       -0.11      1.14 o 
   5   8   6        0.06       -0.84      1.32 o 
   6   8   6        7.66        8.54      1.73 o 
   7   8   6        6.45        6.42      2.01 o 
   8   8   6       13.67       17.56      2.52 o 
  -8   9   6        1.71        2.54      1.90 o 
  -7   9   6       17.50       18.77      2.41 o 
  -6   9   6        0.13       -0.09      1.97 o 
  -5   9   6       32.52       29.99      4.10 o 
  -4   9   6        2.16        3.17      2.20 o 
  -3   9   6        9.69        5.41      2.11 o 
  -2   9   6        7.30        6.71      1.79 o 
  -1   9   6       18.28       19.66      2.06 o 
   0   9   6        1.67       -2.00      1.44 o 
   1   9   6       91.34       87.57      3.70 o 
   2   9   6        1.23        0.75      1.44 o 
   3   9   6        0.08       -1.22      1.39 o 
   4   9   6        2.01        3.43      1.64 o 
   5   9   6       19.55       21.38      2.23 o 
   6   9   6        3.74        5.28      1.86 o 
   7   9   6        7.53        6.98      2.29 o 
  -6  10   6       11.73       13.42      2.82 o 
  -5  10   6        0.41       -2.74      2.85 o 
  -4  10   6        3.34        1.50      2.08 o 
  -3  10   6        0.83       -0.66      1.92 o 
  -2  10   6        2.07        0.88      2.07 o 
  -1  10   6        0.10       -2.98      1.49 o 
   0  10   6       21.04       23.40      2.45 o 
   1  10   6        2.52        4.31      1.77 o 
   2  10   6       25.44       25.38      2.52 o 
   3  10   6       10.29        9.01      2.45 o 
   4  10   6        4.90        2.57      2.14 o 
   5  10   6        0.06        0.91      2.13 o 
  -4  11   6        2.32        1.82      2.83 o 
  -3  11   6        0.93       -2.34      2.15 o 
  -2  11   6        0.00        0.46      2.20 o 
  -1  11   6        0.95        2.53      2.49 o 
   0  11   6        0.02       -3.43      1.72 o 
   1  11   6       18.12       18.58      2.93 o 
   2  11   6        0.92       -1.03      2.23 o 
 -12   0   7      163.69      172.52     10.80 o 
 -10   0   7      489.14      473.53     10.76 o 
  -8   0   7       15.76       18.56      1.48 o 
  -6   0   7     2762.36     2903.69     42.26 o 
  -4   0   7      450.97      494.67      7.21 o 
  -2   0   7       71.03       65.32      2.17 o 
   0   0   7      117.41      142.77      5.88 o 
   2   0   7      164.20      183.94      7.15 o 
   4   0   7      610.22      532.34     11.36 o 
   6   0   7       49.32       48.18      3.80 o 
   8   0   7      133.72      119.32      6.32 o 
  10   0   7        7.16        6.53      2.63 o 
  12   0   7       28.34       34.01      4.47 o 
 -13   1   7       30.57       27.36      3.81 o 
 -12   1   7        0.12        1.97      2.63 o 
 -11   1   7      137.66      138.30      3.38 o 
 -10   1   7        2.50        2.24      1.57 o 
  -9   1   7      332.70      350.24      5.97 o 
  -8   1   7       13.57       11.84      1.00 o 
  -7   1   7      170.38      159.28      2.70 o 
  -6   1   7       31.13       38.26      1.17 o 
  -5   1   7      403.46      456.76      5.15 o 
  -4   1   7      369.79      420.41      4.79 o 
  -3   1   7      788.74      875.98      9.69 o 
  -2   1   7        0.15        1.06      0.50 o 
  -1   1   7       27.38       28.23      1.42 o 
   0   1   7       14.29       21.07      1.38 o 
   2   1   7       10.75       11.92      1.15 o 
   3   1   7        1.59        0.81      0.66 o 
   4   1   7       17.12       22.68      1.60 o 
   5   1   7      290.41      299.71      4.97 o 
   6   1   7       25.21       28.71      1.24 o 
   7   1   7       74.84       64.20      1.97 o 
   8   1   7        4.55        5.11      1.59 o 
   9   1   7       35.79       40.16      2.98 o 
  10   1   7        5.01        2.34      1.87 o 
  11   1   7       52.84       55.41      3.69 o 
 -13   2   7        3.18        3.03      2.23 o 
 -12   2   7       31.90       34.92      2.88 o 
 -11   2   7       12.11       10.32      1.80 o 
 -10   2   7       39.83       39.05      1.93 o 
  -9   2   7        8.96        9.16      1.21 o 
  -8   2   7        0.04       -0.05      0.84 o 
  -7   2   7      303.72      300.92      4.68 o 
  -6   2   7       37.46       39.67      1.25 o 
  -5   2   7        0.07        1.74      0.59 o 
  -4   2   7       84.07      100.13      1.96 o 
  -3   2   7       19.72       20.01      0.89 o 
  -2   2   7        0.38        0.37      0.46 o 
  -1   2   7       22.13       12.92      0.73 o 
   0   2   7      571.48      625.08      8.95 o 
   1   2   7       53.11       56.98      2.51 o 
   2   2   7        3.51        9.30      1.06 o 
   3   2   7        3.01        4.11      0.75 o 
   4   2   7       78.83       76.33      2.22 o 
   5   2   7       75.87       75.68      2.81 o 
   6   2   7      173.34      163.10      3.49 o 
   7   2   7        0.71        1.02      0.84 o 
   8   2   7       36.24       35.86      3.06 o 
   9   2   7       75.12       70.59      3.80 o 
  10   2   7       59.13       58.78      3.74 o 
  11   2   7        0.00        0.11      1.69 o 
 -13   3   7        3.69        4.44      2.13 o 
 -12   3   7        0.14       -1.23      1.62 o 
 -11   3   7        5.85        5.15      1.73 o 
 -10   3   7       34.39       35.48      1.85 o 
  -9   3   7       22.50       19.02      1.46 o 
  -8   3   7       16.33       16.77      2.11 o 
  -7   3   7       80.00       81.05      2.25 o 
  -6   3   7      127.54      109.23      2.02 o 
  -5   3   7       33.85       35.25      1.32 o 
  -4   3   7       24.43       20.91      1.04 o 
  -3   3   7       45.40       59.48      2.36 o 
  -2   3   7       38.53       31.16      1.14 o 
  -1   3   7       33.75       35.92      1.95 o 
   0   3   7      378.21      356.55      5.80 o 
   1   3   7        8.19        7.20      0.98 o 
   2   3   7      484.81      531.76      8.00 o 
   3   3   7       94.18       88.62      2.02 o 
   4   3   7      245.32      234.21      4.14 o 
   5   3   7      119.80      125.26      4.89 o 
   6   3   7      125.82      140.41      3.34 o 
   7   3   7      144.04      136.62      3.81 o 
   8   3   7       53.44       50.17      3.48 o 
   9   3   7       17.18       16.72      2.33 o 
  10   3   7        1.47        2.86      1.69 o 
  11   3   7        2.56        1.81      1.79 o 
 -12   4   7       11.83       17.57      2.93 o 
 -11   4   7       10.15        6.07      2.19 o 
 -10   4   7       12.53       14.56      2.44 o 
  -9   4   7       29.35       29.15      3.01 o 
  -8   4   7       22.43       20.40      1.78 o 
  -7   4   7       16.51       11.37      1.43 o 
  -6   4   7        0.23       -1.22      0.61 o 
  -5   4   7       10.23        8.28      0.94 o 
  -4   4   7        9.15        9.92      1.01 o 
  -3   4   7      995.67     1034.08     11.49 o 
  -2   4   7      132.18      150.90      3.40 o 
  -1   4   7      279.86      288.17      5.16 o 
   0   4   7        0.02        2.36      0.93 o 
   1   4   7      764.41      754.15     10.91 o 
   2   4   7       54.35       60.62      2.62 o 
   3   4   7      642.40      644.44      9.60 o 
   4   4   7      132.78      127.01      4.56 o 
   5   4   7      383.78      385.70      6.53 o 
   6   4   7       29.01       29.08      1.51 o 
   7   4   7       61.02       66.95      2.95 o 
   8   4   7       18.02       16.63      2.37 o 
   9   4   7        4.11        1.52      1.72 o 
  10   4   7        5.58       10.72      2.26 o 
  11   4   7        6.50        7.48      2.30 o 
 -12   5   7        0.12       -2.95      2.76 o 
 -11   5   7        0.80        2.31      2.11 o 
 -10   5   7        0.00        4.16      4.62 o 
  -9   5   7        3.76        3.77      1.62 o 
  -8   5   7       27.29       30.23      2.47 o 
  -7   5   7       27.94       23.12      2.21 o 
  -6   5   7       70.59       68.79      3.88 o 
  -5   5   7        0.22        0.61      1.06 o 
  -4   5   7      312.76      312.44      5.24 o 
  -3   5   7        8.25        5.77      0.91 o 
  -2   5   7      393.42      407.15      5.80 o 
  -1   5   7       47.34       52.53      2.30 o 
   0   5   7      666.56      645.32      9.84 o 
   1   5   7        0.00       -0.91      0.98 o 
   2   5   7      902.58      863.78     12.49 o 
   3   5   7        4.20        4.56      1.32 o 
   4   5   7      222.10      208.17      3.95 o 
   5   5   7       16.24       16.91      1.40 o 
   6   5   7       16.70       18.54      1.59 o 
   7   5   7       12.17       12.35      1.78 o 
   8   5   7        0.14        0.07      1.90 o 
   9   5   7       13.44       13.11      2.48 o 
  10   5   7        0.50        2.26      2.00 o 
 -11   6   7        0.95        1.52      1.95 o 
 -10   6   7        3.64        5.53      1.94 o 
  -9   6   7        2.56        2.70      1.72 o 
  -8   6   7       25.10       18.91      2.25 o 
  -7   6   7       37.03       32.82      2.60 o 
  -6   6   7       11.95        5.40      2.08 o 
  -5   6   7      132.41      128.93      3.91 o 
  -4   6   7       60.30       60.37      2.94 o 
  -3   6   7       28.56       31.46      1.56 o 
  -2   6   7      360.11      355.81      5.41 o 
  -1   6   7      740.01      748.99     14.54 o 
   0   6   7       14.34       12.05      1.55 o 
   1   6   7       86.80       91.59      3.08 o 
   2   6   7       16.33       24.95      1.68 o 
   3   6   7       52.24       45.30      2.11 o 
   4   6   7       99.50      102.16      3.89 o 
   5   6   7       37.25       31.98      2.25 o 
   6   6   7       13.43       13.81      1.95 o 
   7   6   7        3.38        2.35      1.94 o 
   8   6   7       49.26       56.99      4.36 o 
   9   6   7        0.23        1.19      2.20 o 
  10   6   7        7.75        5.38      4.84 o 
 -10   7   7        5.45        7.45      1.96 o 
  -9   7   7       24.09       24.07      2.72 o 
  -8   7   7        1.79        1.98      1.79 o 
  -7   7   7       18.41       18.73      2.34 o 
  -6   7   7        5.29        7.98      2.35 o 
  -5   7   7       28.99       31.68      3.42 o 
  -4   7   7       38.23       47.11      2.88 o 
  -3   7   7        0.49        0.88      1.72 o 
  -2   7   7       28.68       34.25      2.26 o 
  -1   7   7       22.95       17.63      1.86 o 
   0   7   7        5.81        7.09      1.37 o 
   1   7   7       33.48       38.11      2.15 o 
   2   7   7        7.89        7.30      1.40 o 
   3   7   7      131.18      141.21      4.68 o 
   4   7   7        5.57        3.05      1.15 o 
   5   7   7        0.63        2.55      1.39 o 
   6   7   7        0.02       -0.30      1.30 o 
   7   7   7       58.90       69.71      3.73 o 
   8   7   7        5.82        6.65      2.05 o 
   9   7   7       55.23       60.59      9.11 o 
  -9   8   7        4.93        9.66      2.09 o 
  -8   8   7       75.73       70.46      4.58 o 
  -7   8   7        4.70        3.60      1.82 o 
  -6   8   7        8.09       10.05      2.34 o 
  -5   8   7        2.30        3.54      2.23 o 
  -4   8   7       18.93       14.87      2.46 o 
  -3   8   7       20.12       18.92      1.98 o 
  -2   8   7        4.05        5.27      1.65 o 
  -1   8   7       18.24       13.66      1.67 o 
   0   8   7        5.10        4.22      1.42 o 
   1   8   7       18.30       17.49      1.77 o 
   2   8   7       60.95       67.71      2.81 o 
   3   8   7        1.42       -1.20      1.12 o 
   4   8   7        5.52        8.10      1.68 o 
   5   8   7        2.74        3.42      1.56 o 
   6   8   7       25.89       31.15      2.50 o 
   7   8   7        1.07        0.01      1.86 o 
   8   8   7       25.15       26.32      3.57 o 
  -8   9   7        0.10        0.63      1.95 o 
  -7   9   7       77.29       89.17      4.02 o 
  -6   9   7       33.40       37.38      3.37 o 
  -5   9   7        0.05       -1.08      2.06 o 
  -4   9   7       12.30       11.21      2.38 o 
  -3   9   7        4.73        5.12      2.11 o 
  -2   9   7       32.98       30.06      2.50 o 
  -1   9   7       11.75       12.18      1.94 o 
   0   9   7        7.48        7.93      1.77 o 
   1   9   7       21.65       23.60      2.37 o 
   2   9   7        5.21        5.22      1.50 o 
   3   9   7        0.48        1.32      1.84 o 
   4   9   7        2.75        4.27      1.71 o 
   5   9   7       12.92       15.63      2.14 o 
   6   9   7        0.06        1.93      1.75 o 
  -6  10   7        0.08       -2.17      2.28 o 
  -5  10   7       36.77       34.75      3.53 o 
  -4  10   7       10.79       10.07      2.62 o 
  -3  10   7       16.17       19.93      3.82 o 
  -2  10   7       16.66       18.42      2.82 o 
  -1  10   7        8.07        5.49      1.87 o 
   0  10   7        1.33       -0.16      1.68 o 
   1  10   7       12.15       13.57      2.19 o 
   2  10   7       11.75       15.28      2.54 o 
   3  10   7        0.00       -1.21      1.94 o 
   4  10   7        0.30       -0.40      2.13 o 
  -2  11   7       11.23       15.30      4.86 o 
  -1  11   7       15.78       16.08      2.97 o 
   0  11   7       11.32       10.19      2.73 o 
   1  11   7        1.29        1.36      2.82 o 
 -12   0   8        6.35        3.68      1.67 o 
 -10   0   8      291.36      286.32      7.64 o 
  -8   0   8      172.37      150.77      5.22 o 
  -6   0   8      826.21      786.16     11.00 o 
  -4   0   8      552.94      546.01      8.09 o 
  -2   0   8     1567.31     1543.39     28.73 o 
   0   0   8       91.40       96.16      3.47 o 
   2   0   8      111.42      104.27      4.08 o 
   4   0   8      337.72      345.81      8.35 o 
   6   0   8       13.73       12.33      1.82 o 
   8   0   8       26.46       22.65      3.44 o 
  10   0   8        6.13        4.64      2.78 o 
 -13   1   8        3.55        6.35      2.75 o 
 -12   1   8       29.29       33.68      2.62 o 
 -11   1   8       39.98       39.13      2.31 o 
 -10   1   8       15.14       14.04      1.43 o 
  -9   1   8      266.98      253.08      4.89 o 
  -8   1   8       25.77       23.37      1.56 o 
  -7   1   8       76.63       76.08      1.54 o 
  -6   1   8      145.81      176.17      2.71 o 
  -5   1   8     1378.65     1405.92     13.10 o 
  -4   1   8       11.12       12.72      0.82 o 
  -3   1   8      712.90      710.94      8.19 o 
  -2   1   8       29.10       32.39      1.31 o 
  -1   1   8       13.59        8.75      1.05 o 
   0   1   8       28.22       30.57      2.54 o 
   1   1   8        0.14        0.14      0.73 o 
   2   1   8      299.13      309.17      6.20 o 
   3   1   8      116.25      111.75      2.95 o 
   4   1   8       27.83       22.59      2.82 o 
   5   1   8      132.56      124.91      4.10 o 
   6   1   8       80.57       80.66      2.62 o 
   7   1   8       39.01       34.02      1.50 o 
   8   1   8        1.09        3.62      1.60 o 
   9   1   8        0.01       -0.80      2.37 o 
  10   1   8        0.05       -0.24      1.88 o 
  11   1   8        0.73        1.94      1.88 o 
 -13   2   8       21.10       19.06      2.70 o 
 -12   2   8        3.77        6.72      2.27 o 
 -11   2   8        9.15       10.17      1.32 o 
 -10   2   8       23.38       23.04      2.13 o 
  -9   2   8      181.33      189.47      6.03 o 
  -8   2   8      109.30      108.43      3.21 o 
  -7   2   8       46.59       46.31      2.06 o 
  -6   2   8      116.05      121.46      2.46 o 
  -5   2   8       80.24       87.37      1.97 o 
  -4   2   8      545.78      588.97      7.68 o 
  -3   2   8       40.94       43.22      1.49 o 
  -2   2   8       97.83       90.33      2.21 o 
  -1   2   8       90.21       81.56      2.47 o 
   0   2   8      257.32      249.26      5.29 o 
   1   2   8       92.58       90.00      3.25 o 
   2   2   8       17.89       24.89      1.36 o 
   3   2   8       53.24       50.99      3.29 o 
   4   2   8       45.85       44.82      1.92 o 
   5   2   8      205.90      194.30      4.84 o 
   6   2   8        8.92        8.80      1.38 o 
   7   2   8        1.48        0.59      0.93 o 
   8   2   8        2.86        4.51      1.65 o 
   9   2   8        1.50        1.50      1.63 o 
  10   2   8        0.52       -0.47      1.66 o 
  11   2   8        2.78        4.33      1.93 o 
 -12   3   8       76.10       82.71      4.41 o 
 -11   3   8       35.29       33.46      2.74 o 
 -10   3   8       17.88       15.76      1.48 o 
  -9   3   8        0.29       -0.52      0.93 o 
  -8   3   8      172.21      156.93      4.59 o 
  -7   3   8       16.88       13.19      1.70 o 
  -6   3   8       62.02       48.55      1.87 o 
  -5   3   8      108.53      125.03      2.81 o 
  -4   3   8       28.14       29.32      1.27 o 
  -3   3   8      170.49      187.16      3.01 o 
  -2   3   8      300.28      290.32      4.36 o 
  -1   3   8       99.48      105.81      3.32 o 
   0   3   8      177.90      155.35      3.46 o 
   1   3   8      288.51      277.26      5.04 o 
   2   3   8      452.46      460.74      7.29 o 
   3   3   8      188.36      185.52      3.70 o 
   4   3   8       97.08      102.43      2.76 o 
   5   3   8       52.74       40.10      2.40 o 
   6   3   8        7.10        7.59      1.20 o 
   7   3   8        0.29        1.30      1.22 o 
   8   3   8       52.37       56.89      5.76 o 
   9   3   8        0.00       -1.73      1.58 o 
  10   3   8       13.10        9.53      3.25 o 
  11   3   8        2.69        3.11      2.05 o 
 -12   4   8        0.01        3.72      2.21 o 
 -11   4   8       70.62       69.75      5.37 o 
 -10   4   8       13.28        9.77      2.31 o 
  -9   4   8        4.99        5.09      1.66 o 
  -8   4   8        9.52        7.05      1.45 o 
  -7   4   8        7.13        4.87      1.31 o 
  -6   4   8       63.85       59.10      2.42 o 
  -5   4   8        8.43       10.96      1.26 o 
  -4   4   8       68.99       71.32      2.19 o 
  -3   4   8      355.24      363.01      6.91 o 
  -2   4   8      130.79      155.57      3.61 o 
  -1   4   8       59.10       56.84      2.68 o 
   0   4   8        5.54        9.37      1.27 o 
   1   4   8      300.18      310.55      5.66 o 
   2   4   8      465.18      454.36      7.44 o 
   3   4   8      239.01      252.49      4.97 o 
   4   4   8      129.03      120.24      3.31 o 
   5   4   8      137.85      143.10      3.18 o 
   6   4   8        9.59       12.10      2.22 o 
   7   4   8      121.00      131.54      6.28 o 
   8   4   8        1.66       -0.62      1.97 o 
   9   4   8       16.77        9.81      2.27 o 
  10   4   8        1.06        1.76      1.99 o 
 -11   5   8        0.12        0.18      1.99 o 
 -10   5   8       53.06       54.06      4.24 o 
  -9   5   8       23.61       19.87      2.30 o 
  -8   5   8        5.97        6.07      1.78 o 
  -7   5   8       38.00       32.84      2.55 o 
  -6   5   8        7.68        7.84      2.07 o 
  -5   5   8       15.45       13.42      1.71 o 
  -4   5   8        0.08       -1.00      0.81 o 
  -3   5   8       27.91       35.35      2.02 o 
  -2   5   8       67.38       65.93      2.78 o 
  -1   5   8      131.01      126.24      3.52 o 
   0   5   8      203.81      200.36      6.92 o 
   1   5   8       81.92       74.26      4.65 o 
   2   5   8       74.78       86.86      3.69 o 
   3   5   8        7.43        7.36      1.40 o 
   4   5   8      247.52      247.53      4.50 o 
   5   5   8        2.63        6.40      1.20 o 
   6   5   8      194.51      198.22      9.63 o 
   7   5   8        1.35        1.02      1.86 o 
   8   5   8       10.13       12.58      2.38 o 
   9   5   8       12.58       11.80      2.92 o 
  10   5   8       23.68       18.27      2.90 o 
 -11   6   8       36.09       34.49      3.87 o 
 -10   6   8        5.08        2.21      1.88 o 
  -9   6   8       39.68       40.97      3.06 o 
  -8   6   8       22.32       20.12      2.31 o 
  -7   6   8       75.92       79.19      3.73 o 
  -6   6   8       68.40       75.25      4.45 o 
  -5   6   8       10.47        8.65      4.92 o 
  -4   6   8        0.36        0.90      1.10 o 
  -3   6   8       13.34       13.04      2.12 o 
  -2   6   8      292.69      257.75      5.35 o 
  -1   6   8       31.17       32.82      2.16 o 
   0   6   8       39.32       35.47      2.19 o 
   1   6   8      102.46      118.01      3.98 o 
   2   6   8      155.38      148.21      3.91 o 
   3   6   8      137.26      131.31      3.31 o 
   4   6   8        9.98        7.75      1.61 o 
   5   6   8       11.01        9.59      1.99 o 
   6   6   8        9.58       11.23      1.65 o 
   7   6   8       23.09       26.13      2.57 o 
   8   6   8        5.58        8.74      3.45 o 
   9   6   8       23.34       16.94      3.64 o 
 -10   7   8       38.39       42.70      3.87 o 
  -9   7   8       33.14       33.44      5.19 o 
  -8   7   8       20.81       24.52      2.71 o 
  -7   7   8       75.37       67.87      4.86 o 
  -6   7   8       50.49       58.11      4.29 o 
  -5   7   8      127.49      120.38      8.26 o 
  -4   7   8        0.46        0.88      1.48 o 
  -3   7   8       27.26       28.11      2.13 o 
  -2   7   8        3.51        4.90      1.43 o 
  -1   7   8      291.74      285.18      5.92 o 
   0   7   8       45.12       37.45      2.39 o 
   1   7   8      306.71      282.87      5.34 o 
   2   7   8        0.04       -0.71      1.32 o 
   3   7   8        4.32        4.11      1.33 o 
   4   7   8       16.21       16.90      1.66 o 
   5   7   8       19.93       18.09      1.92 o 
   6   7   8        0.61        2.59      1.50 o 
   7   7   8        9.43        9.36      2.35 o 
   8   7   8        1.18        0.45      2.19 o 
  -9   8   8        0.02        1.16      1.86 o 
  -8   8   8       76.31       80.07      5.24 o 
  -7   8   8       22.27       32.44      3.03 o 
  -6   8   8       74.31       72.84      5.08 o 
  -5   8   8       20.26       23.20      3.32 o 
  -4   8   8      192.25      199.77      7.32 o 
  -3   8   8        0.62        1.63      1.67 o 
  -2   8   8      117.59      115.26      3.49 o 
  -1   8   8        2.41        1.97      1.33 o 
   0   8   8      102.09       99.98      3.28 o 
   1   8   8        8.60        7.65      1.57 o 
   2   8   8        0.46       -1.85      1.20 o 
   3   8   8        0.00       -1.90      1.22 o 
   4   8   8       21.22       20.58      2.17 o 
   5   8   8        1.86        2.77      1.66 o 
   6   8   8        2.45        3.31      3.67 o 
   7   8   8        0.49        5.47      2.23 o 
  -7   9   8      140.07      153.84      6.40 o 
  -6   9   8        4.09        6.51      2.39 o 
  -5   9   8       33.22       37.19      3.41 o 
  -4   9   8        1.44        4.06      2.23 o 
  -3   9   8       81.00       88.83      4.48 o 
  -2   9   8       26.04       26.91      2.41 o 
  -1   9   8       57.37       60.27      3.26 o 
   0   9   8       12.10        8.40      1.70 o 
   1   9   8        1.71        2.69      1.69 o 
   2   9   8        2.19        3.50      1.50 o 
   3   9   8        1.89        4.27      1.77 o 
   4   9   8        1.47       -0.97      1.71 o 
   5   9   8        0.01        0.69      1.69 o 
   6   9   8        6.82        7.49      2.32 o 
  -5  10   8        0.58        2.98      2.57 o 
  -4  10   8        4.09        3.33      2.66 o 
  -3  10   8       16.37       15.35      2.86 o 
  -2  10   8       17.46       26.68      4.32 o 
  -1  10   8       10.42        9.02      2.46 o 
   0  10   8       24.91       23.67      2.54 o 
   1  10   8       19.13       19.95      2.48 o 
   2  10   8        0.09        1.60      2.18 o 
   3  10   8        9.22       10.52      2.57 o 
 -12   0   9        9.30        8.10      3.72 o 
 -10   0   9        2.66        4.10      1.67 o 
  -8   0   9        5.54        4.97      1.61 o 
  -6   0   9        0.20        0.25      0.86 o 
  -4   0   9      208.68      187.00      3.77 o 
  -2   0   9      534.95      480.34     12.37 o 
   0   0   9       66.48       78.26      4.98 o 
   2   0   9      137.08      140.98      4.62 o 
   4   0   9      183.37      172.04      5.94 o 
   6   0   9       15.55       12.42      1.96 o 
   8   0   9       25.94       28.81      3.97 o 
  10   0   9       11.97       12.18      3.25 o 
 -12   1   9       20.67       21.28      2.31 o 
 -11   1   9       19.58       19.69      2.18 o 
 -10   1   9       22.58       22.43      1.90 o 
  -9   1   9       20.87       22.40      1.68 o 
  -8   1   9       43.30       39.73      2.01 o 
  -7   1   9        4.61        8.09      0.92 o 
  -6   1   9      330.09      319.22      3.90 o 
  -5   1   9       84.40       84.27      2.08 o 
  -4   1   9       70.48       68.77      1.83 o 
  -3   1   9      114.23      113.84      2.73 o 
  -2   1   9        0.76        1.15      0.74 o 
  -1   1   9      219.29      203.42      4.68 o 
   0   1   9       31.61       31.41      2.12 o 
   1   1   9        5.16        6.42      1.13 o 
   2   1   9      151.37      151.92      6.59 o 
   3   1   9      386.79      362.02      7.26 o 
   4   1   9       36.58       42.79      3.50 o 
   5   1   9       31.64       26.99      2.04 o 
   6   1   9       80.88       80.29      2.73 o 
   7   1   9       31.17       31.75      1.92 o 
   8   1   9        0.47        1.05      1.77 o 
   9   1   9       14.26       17.30      2.49 o 
  10   1   9        1.81       -1.09      1.71 o 
  11   1   9        6.90        4.32      2.10 o 
 -12   2   9       31.61       33.88      2.84 o 
 -11   2   9       46.34       43.64      2.30 o 
 -10   2   9        0.00       -0.67      1.02 o 
  -9   2   9      158.42      156.68      3.81 o 
  -8   2   9        5.18        4.12      1.07 o 
  -7   2   9      256.97      234.56      4.12 o 
  -6   2   9       27.14       28.65      1.34 o 
  -5   2   9       93.52       93.92      2.17 o 
  -4   2   9      334.25      366.44      5.40 o 
  -3   2   9      485.78      452.77      7.01 o 
  -2   2   9        0.10        0.19      0.93 o 
  -1   2   9        5.37        5.34      0.97 o 
   0   2   9      284.79      273.94      5.87 o 
   1   2   9       14.66       14.71      1.54 o 
   2   2   9       78.14       78.74      2.31 o 
   3   2   9       43.92       45.31      2.37 o 
   4   2   9      212.71      214.92      5.27 o 
   5   2   9       24.50       21.05      2.46 o 
   6   2   9       28.46       26.43      3.31 o 
   7   2   9       33.92       35.17      3.03 o 
   8   2   9       21.82       25.17      2.70 o 
   9   2   9        8.18        8.03      2.09 o 
  10   2   9       20.80       22.27      3.96 o 
 -12   3   9       64.59       63.88      3.75 o 
 -11   3   9        0.42       -0.35      1.10 o 
 -10   3   9       17.77       16.24      1.59 o 
  -9   3   9        4.80        6.29      1.24 o 
  -8   3   9      294.31      303.14     11.61 o 
  -7   3   9       12.59       11.43      1.92 o 
  -6   3   9       61.30       58.55      1.96 o 
  -5   3   9       12.61       12.63      1.25 o 
  -4   3   9      420.91      427.54      5.62 o 
  -3   3   9      139.71      157.82      3.07 o 
  -2   3   9       10.63       13.96      1.02 o 
  -1   3   9       12.83       11.11      1.11 o 
   0   3   9      202.99      203.30      4.26 o 
   1   3   9        1.88        4.69      1.15 o 
   2   3   9        0.33        2.56      1.52 o 
   3   3   9      160.00      150.93      3.26 o 
   4   3   9       91.63       87.43      3.34 o 
   5   3   9       67.29       63.84      2.99 o 
   6   3   9        3.67        1.62      2.22 o 
   7   3   9        8.21        8.84      1.58 o 
   8   3   9        6.28        8.70      2.04 o 
   9   3   9       25.16       22.56      2.78 o 
  10   3   9       27.38       32.58      3.36 o 
 -12   4   9       21.97       22.11      3.32 o 
 -11   4   9       70.11       80.49      4.84 o 
 -10   4   9        0.06       -0.96      1.07 o 
  -9   4   9       44.08       37.91      4.09 o 
  -8   4   9        0.37       -2.24      1.24 o 
  -7   4   9       59.24       63.14      3.97 o 
  -6   4   9        5.78        4.63      1.09 o 
  -5   4   9       35.27       39.57      1.72 o 
  -4   4   9       88.45       71.18      2.21 o 
  -3   4   9       61.60       55.76      3.06 o 
  -2   4   9      229.92      230.63      4.74 o 
  -1   4   9       11.46       16.16      3.05 o 
   0   4   9      182.61      177.60      4.82 o 
   1   4   9       46.10       42.36      2.20 o 
   2   4   9        6.35        6.22      1.39 o 
   3   4   9       77.85       68.28      2.65 o 
   4   4   9        5.23        6.08      1.59 o 
   5   4   9        1.81        3.37      1.46 o 
   6   4   9       18.57       21.26      2.15 o 
   7   4   9       13.83       17.86      2.19 o 
   8   4   9        0.60       -1.85      1.66 o 
   9   4   9        2.84        1.68      1.94 o 
  10   4   9        3.44        1.93      4.38 o 
 -11   5   9        1.82        3.53      2.33 o 
 -10   5   9       79.22       89.43      5.84 o 
  -9   5   9        5.62        8.20      2.31 o 
  -8   5   9        7.03        7.98      1.82 o 
  -7   5   9       23.52       20.89      2.22 o 
  -6   5   9       27.42       36.83      3.40 o 
  -5   5   9       22.17       26.90      2.48 o 
  -4   5   9        1.51        2.35      1.11 o 
  -3   5   9       66.93       78.76      3.07 o 
  -2   5   9       79.55       66.06      2.74 o 
  -1   5   9      405.89      383.37      6.94 o 
   0   5   9       26.78       27.25      2.66 o 
   1   5   9        6.23        5.14      2.04 o 
   2   5   9       35.34       31.91      2.07 o 
   3   5   9        1.65        2.17      1.31 o 
   4   5   9      170.66      165.93      4.19 o 
   5   5   9       51.25       71.25      2.53 o 
   6   5   9        7.67        7.47      1.79 o 
   7   5   9       28.99       33.20      2.65 o 
   8   5   9        1.22        3.08      3.52 o 
   9   5   9        7.96        4.67      2.30 o 
 -10   6   9        3.96        0.46      2.35 o 
  -9   6   9       32.95       43.55      3.29 o 
  -8   6   9       10.95       11.60      2.10 o 
  -7   6   9       41.90       49.90      3.21 o 
  -6   6   9       34.51       31.10      3.34 o 
  -5   6   9       42.06       47.00      3.09 o 
  -4   6   9        3.35        3.72      1.27 o 
  -3   6   9        4.97        7.42      1.42 o 
  -2   6   9        5.21        5.81      1.41 o 
  -1   6   9       36.22       39.05      2.38 o 
   0   6   9       17.32       19.13      1.87 o 
   1   6   9      136.67      128.81      3.87 o 
   2   6   9       82.06       85.89      3.24 o 
   3   6   9        9.12        4.50      1.46 o 
   4   6   9        0.03        0.86      1.20 o 
   5   6   9        0.00       -0.10      1.29 o 
   6   6   9       60.52       67.95      4.03 o 
   7   6   9       22.72       20.73      2.42 o 
   8   6   9       49.62       57.29      9.82 o 
  -9   7   9        2.88        3.08      2.54 o 
  -8   7   9       14.73       20.79      2.65 o 
  -7   7   9        9.51       10.75      2.23 o 
  -6   7   9       69.17       78.46      4.89 o 
  -5   7   9       24.90       21.44      3.14 o 
  -4   7   9       26.64       26.95      2.70 o 
  -3   7   9        2.04       -0.10      1.31 o 
  -2   7   9      108.46      109.26      4.21 o 
  -1   7   9       10.41       12.20      1.74 o 
   0   7   9        2.53        1.19      1.37 o 
   1   7   9       63.14       65.18      3.83 o 
   2   7   9        9.84       12.38      1.93 o 
   3   7   9       25.81       27.27      1.98 o 
   4   7   9        0.48        0.21      1.22 o 
   5   7   9       23.13       25.85      2.19 o 
   6   7   9        0.01       -0.06      2.58 o 
   7   7   9       12.24       16.12      2.76 o 
  -8   8   9        6.78        7.65      4.20 o 
  -7   8   9        0.66       -0.62      3.22 o 
  -6   8   9        6.57        6.70      2.81 o 
  -5   8   9       69.28       87.76      5.30 o 
  -4   8   9        3.94        2.48      2.67 o 
  -3   8   9        5.76       11.80      4.19 o 
  -2   8   9        9.63       12.61      1.91 o 
  -1   8   9        1.82        2.76      1.53 o 
   0   8   9      173.66      177.91      4.40 o 
   1   8   9        0.50       -0.41      1.28 o 
   2   8   9        1.50        1.68      1.38 o 
   3   8   9        3.63        2.06      1.39 o 
   4   8   9       11.95       11.95      2.00 o 
   5   8   9        2.00        0.45      1.59 o 
   6   8   9       24.63       28.03      3.21 o 
  -7   9   9       10.51       10.67      2.35 o 
  -6   9   9        0.41        3.82      2.69 o 
  -5   9   9        8.52        7.16      2.50 o 
  -4   9   9        6.89        6.67      2.47 o 
  -3   9   9       21.20       25.28      3.00 o 
  -2   9   9        1.03        0.50      2.73 o 
  -1   9   9       36.77       44.41      2.95 o 
   0   9   9        1.27       -2.72      1.36 o 
   1   9   9       33.65       37.97      4.18 o 
   2   9   9        1.56        2.07      1.49 o 
   3   9   9        9.62        7.78      1.91 o 
   4   9   9        4.70        6.14      1.89 o 
   5   9   9        4.89        7.26      1.97 o 
  -4  10   9        0.25        0.31      2.33 o 
  -3  10   9       12.03       17.80      2.96 o 
  -2  10   9        0.01       -2.62      2.11 o 
  -1  10   9        7.36       10.12      2.70 o 
   0  10   9       13.02       17.69      2.50 o 
   1  10   9        0.64        0.89      1.90 o 
   2  10   9       20.61       22.88      2.64 o 
 -12   0  10       30.64       37.40      4.10 o 
 -10   0  10      106.00       97.39      4.37 o 
  -8   0  10       65.34       70.31      4.68 o 
  -6   0  10      993.63     1013.29     16.92 o 
  -4   0  10     1111.35     1069.26     16.98 o 
  -2   0  10       25.46       20.30      4.72 o 
   0   0  10        4.41        4.19      1.31 o 
   2   0  10       17.07       10.48      1.82 o 
   4   0  10      560.88      523.10     14.22 o 
   6   0  10       80.71       77.08      4.19 o 
   8   0  10       47.72       46.98      5.03 o 
  10   0  10       17.70       20.92      4.15 o 
 -12   1  10        0.11        0.71      1.21 o 
 -11   1  10       63.43       61.39      2.72 o 
 -10   1  10       25.33       25.24      1.87 o 
  -9   1  10      112.49      108.67      3.28 o 
  -8   1  10        0.00        0.70      1.03 o 
  -7   1  10      262.05      267.51      4.55 o 
  -6   1  10       63.19       55.46      2.65 o 
  -5   1  10      256.83      253.49      5.19 o 
  -4   1  10      167.21      163.05      4.01 o 
  -3   1  10      226.48      199.75      4.05 o 
  -2   1  10      489.44      464.16      7.29 o 
  -1   1  10      136.51      145.65      4.09 o 
   0   1  10      109.72      111.30      3.49 o 
   1   1  10       11.17        8.28      1.34 o 
   2   1  10       11.52       13.49      1.82 o 
   3   1  10      132.75      120.22      4.06 o 
   4   1  10       89.92       93.79      3.46 o 
   5   1  10      104.40      105.42      3.19 o 
   6   1  10        7.64        6.57      1.20 o 
   7   1  10       55.84       53.53      3.28 o 
   8   1  10        3.92        3.59      1.86 o 
   9   1  10       28.51       30.19      3.14 o 
  10   1  10        1.29       -0.47      1.88 o 
 -12   2  10       62.36       78.00      4.04 o 
 -11   2  10        7.33        7.38      1.46 o 
 -10   2  10       16.74       17.22      1.67 o 
  -9   2  10        0.03        1.26      1.05 o 
  -8   2  10        2.45        3.32      1.17 o 
  -7   2  10      214.35      201.43      3.86 o 
  -6   2  10      430.73      435.69      6.38 o 
  -5   2  10      114.42      111.31      2.47 o 
  -4   2  10       90.51       86.16      2.61 o 
  -3   2  10      240.91      228.04      4.38 o 
  -2   2  10       42.25       41.02      1.87 o 
  -1   2  10      257.93      231.77      4.33 o 
   0   2  10      118.97      108.39      3.55 o 
   1   2  10      862.16      825.69     18.62 o 
   2   2  10       11.46        9.81      1.37 o 
   3   2  10        0.17        0.39      1.20 o 
   4   2  10      152.56      145.81      4.37 o 
   5   2  10       26.06       30.14      2.30 o 
   6   2  10       12.10        6.38      1.47 o 
   7   2  10        1.18        1.80      1.70 o 
   8   2  10        8.30       10.62      2.30 o 
   9   2  10        0.64        0.39      1.77 o 
  10   2  10       23.70       22.01      2.97 o 
 -12   3  10        0.02       -0.47      1.80 o 
 -11   3  10       20.33       22.99      2.11 o 
 -10   3  10        0.10        0.63      1.14 o 
  -9   3  10        2.27        3.06      1.20 o 
  -8   3  10       51.81       53.84      3.02 o 
  -7   3  10       13.46       12.51      1.51 o 
  -6   3  10        5.51        7.76      1.29 o 
  -5   3  10       12.74       17.02      1.38 o 
  -4   3  10      390.39      371.92      6.28 o 
  -3   3  10        0.02        0.35      0.85 o 
  -2   3  10      169.40      159.96      3.38 o 
  -1   3  10      149.28      145.73      3.06 o 
   0   3  10       63.69       68.65      3.10 o 
   1   3  10       47.97       47.59      4.00 o 
   2   3  10      689.39      699.63     15.93 o 
   3   3  10       53.55       49.26      4.21 o 
   4   3  10      134.83      121.79      4.43 o 
   5   3  10        7.30        5.91      1.55 o 
   6   3  10       11.45       14.91      1.91 o 
   7   3  10        0.25        0.70      1.68 o 
   8   3  10        5.95       12.09      3.16 o 
   9   3  10        0.70        0.92      1.94 o 
 -11   4  10        0.31       -0.70      1.27 o 
 -10   4  10       10.30       11.02      1.56 o 
  -9   4  10        0.00       -1.77      1.47 o 
  -8   4  10        1.98        2.37      1.50 o 
  -7   4  10       57.55       53.26      3.81 o 
  -6   4  10       15.55       11.42      1.47 o 
  -5   4  10        0.48        1.74      0.90 o 
  -4   4  10        1.78        5.05      0.98 o 
  -3   4  10      163.26      158.91      4.24 o 
  -2   4  10      237.44      233.71      4.98 o 
  -1   4  10      278.13      275.33      5.53 o 
   0   4  10      164.55      165.59      4.17 o 
   1   4  10       60.00       60.83      2.68 o 
   2   4  10       67.27       67.56      2.83 o 
   3   4  10       88.85       85.66      3.69 o 
   4   4  10       27.55       30.01      2.47 o 
   5   4  10      192.48      197.77      6.63 o 
   6   4  10       33.75       32.14      2.81 o 
   7   4  10       17.01       15.94      2.69 o 
   8   4  10        4.26        3.70      2.62 o 
   9   4  10        5.88        6.47      2.31 o 
 -11   5  10        2.15        2.02      2.43 o 
 -10   5  10        1.85        2.92      2.33 o 
  -9   5  10       17.18       13.85      2.73 o 
  -8   5  10        3.91        4.98      3.72 o 
  -7   5  10        2.32       -0.60      1.47 o 
  -6   5  10       52.81       58.94      4.05 o 
  -5   5  10       12.06       10.04      1.80 o 
  -4   5  10       42.00       49.30      2.49 o 
  -3   5  10       30.53       24.45      1.93 o 
  -2   5  10       24.11       22.51      1.90 o 
  -1   5  10        0.01        0.59      1.22 o 
   0   5  10      178.91      183.27      4.46 o 
   1   5  10       51.18       52.35      2.65 o 
   2   5  10       55.23       54.25      2.68 o 
   3   5  10        1.17       -1.17      1.24 o 
   4   5  10       20.61       19.00      1.79 o 
   5   5  10       14.52       14.94      1.78 o 
   6   5  10       18.19       18.26      2.59 o 
   7   5  10       58.81       65.79      4.45 o 
   8   5  10       14.51        7.65      3.40 o 
 -10   6  10       78.54       87.07      5.61 o 
  -9   6  10        0.03       -0.41      1.90 o 
  -8   6  10       12.70        8.56      2.13 o 
  -7   6  10        1.98        0.07      1.61 o 
  -6   6  10        0.98        1.03      2.06 o 
  -5   6  10       27.63       29.64      2.61 o 
  -4   6  10        0.57       -0.40      1.10 o 
  -3   6  10       33.92       32.95      2.50 o 
  -2   6  10        2.74        0.66      1.39 o 
  -1   6  10       50.81       57.92      2.86 o 
   0   6  10        7.64        6.25      1.55 o 
   1   6  10       22.99       23.82      2.07 o 
   2   6  10       22.40       24.56      2.65 o 
   3   6  10       87.00       86.17      3.59 o 
   4   6  10        0.43        0.94      1.22 o 
   5   6  10        0.10        1.94      1.46 o 
   6   6  10        0.15       -0.03      1.66 o 
   7   6  10        0.06        1.15      2.31 o 
   8   6  10       13.21       16.71      3.12 o 
  -9   7  10       38.60       45.77      3.59 o 
  -7   7  10       34.42       35.92      3.84 o 
  -6   7  10        3.46        4.50      2.54 o 
  -5   7  10        0.22       -0.54      2.13 o 
  -4   7  10        7.92       11.47      2.98 o 
  -3   7  10        2.37        1.84      1.43 o 
  -2   7  10       24.69       24.79      3.72 o 
  -1   7  10        0.20       -0.70      1.33 o 
   0   7  10       26.79       32.29      2.43 o 
   1   7  10       21.28       25.44      2.88 o 
   2   7  10       30.54       30.74      2.43 o 
   3   7  10        0.05       -0.37      1.26 o 
   4   7  10        0.00        2.02      1.51 o 
   5   7  10       13.64       20.92      3.28 o 
   6   7  10        8.07        4.63      2.04 o 
   7   7  10        1.46        0.16      2.30 o 
  -8   8  10       36.94       39.99      7.47 o 
  -7   8  10       12.85       16.32      2.72 o 
  -6   8  10        7.19       13.67      7.45 o 
  -5   8  10        0.10        1.05      2.39 o 
  -4   8  10       45.04       50.76      4.42 o 
  -3   8  10        3.85        4.81      2.13 o 
  -2   8  10       56.86       53.06      3.08 o 
  -1   8  10       17.00       17.35      2.42 o 
   0   8  10       17.10       17.44      2.10 o 
   1   8  10        0.03       -0.71      1.37 o 
   2   8  10        3.22        4.63      1.66 o 
   3   8  10       11.37        9.96      1.74 o 
   4   8  10        0.15        1.94      1.66 o 
   5   8  10        0.20        1.09      1.67 o 
  -6   9  10        0.04        0.47      2.30 o 
  -5   9  10       25.16       23.38      3.72 o 
  -4   9  10        2.02        3.14      2.32 o 
  -3   9  10       44.68       49.63      3.85 o 
  -2   9  10        7.58        7.33      2.47 o 
  -1   9  10       19.44       20.28      2.18 o 
   0   9  10        8.21        4.74      2.59 o 
   1   9  10        0.44       -2.24      1.40 o 
   2   9  10        0.04       -1.71      1.46 o 
   3   9  10        6.43        7.29      2.03 o 
   4   9  10        0.70       -0.22      1.79 o 
  -2  10  10        5.66        9.33      2.72 o 
  -1  10  10       19.23       22.09      3.27 o 
   0  10  10        7.97        9.92      2.81 o 
 -12   0  11        0.09        0.26      1.83 o 
 -10   0  11       50.96       56.70      6.17 o 
  -8   0  11      211.00      212.77      6.59 o 
  -6   0  11       38.76       37.44      2.31 o 
  -4   0  11      752.56      702.60     16.09 o 
  -2   0  11     1006.21      949.77     46.82 o 
   0   0  11      311.38      318.71      8.36 o 
   2   0  11      197.97      167.30      5.70 o 
   4   0  11        7.69        3.03      1.59 o 
   6   0  11        3.13        1.64      1.65 o 
   8   0  11        4.15        0.87      2.53 o 
 -12   1  11        4.07        2.26      1.39 o 
 -11   1  11       41.94       44.16      2.47 o 
 -10   1  11        0.83        0.47      1.18 o 
  -9   1  11       10.32        7.33      1.37 o 
  -8   1  11        9.28        9.10      1.38 o 
  -7   1  11       54.93       59.36      2.47 o 
  -6   1  11        1.01        0.88      0.88 o 
  -5   1  11      978.01      963.96     16.82 o 
  -4   1  11      360.43      349.31      9.41 o 
  -3   1  11       63.15       60.98      2.11 o 
  -2   1  11       22.50       26.47      1.66 o 
  -1   1  11      153.59      163.12      4.54 o 
   0   1  11       76.62       79.62      3.19 o 
   1   1  11      333.24      305.34      6.75 o 
   2   1  11        9.21        9.56      1.62 o 
   3   1  11       86.04       79.70      2.86 o 
   4   1  11       12.87       12.89      1.51 o 
   5   1  11       13.01       10.86      1.67 o 
   6   1  11       30.93       33.64      2.17 o 
   7   1  11        7.55        8.42      2.13 o 
   8   1  11       11.10       11.83      2.59 o 
   9   1  11        0.01       -2.43      1.74 o 
 -11   2  11        0.37        0.32      1.29 o 
 -10   2  11       11.75        9.21      1.50 o 
  -9   2  11        8.84       10.69      1.49 o 
  -8   2  11        7.40        7.87      1.58 o 
  -7   2  11       92.94       92.94      3.00 o 
  -6   2  11      328.23      340.22      5.77 o 
  -5   2  11       26.08       23.26      2.01 o 
  -4   2  11        8.21        9.43      1.58 o 
  -3   2  11       19.39       18.14      1.45 o 
  -2   2  11       10.13       12.65      1.54 o 
  -1   2  11      186.65      170.48      3.67 o 
   0   2  11       18.00       17.71      1.89 o 
   1   2  11       26.39       30.73      2.58 o 
   2   2  11       77.77       79.02      3.38 o 
   3   2  11       79.68       71.05      3.20 o 
   4   2  11        3.77        3.86      1.45 o 
   5   2  11       47.27       40.02      2.69 o 
   6   2  11        0.02       -0.73      1.33 o 
   7   2  11       10.84       11.25      2.32 o 
   8   2  11       10.98       11.59      2.47 o 
   9   2  11        6.87        8.52      2.41 o 
 -11   3  11       14.84       15.48      2.00 o 
 -10   3  11       55.19       56.34      2.73 o 
  -9   3  11        7.57        6.73      1.44 o 
  -8   3  11       18.36       17.91      1.68 o 
  -7   3  11        2.75        2.23      1.35 o 
  -6   3  11        0.00        1.26      1.50 o 
  -5   3  11       11.08       13.88      1.36 o 
  -4   3  11       20.96       17.93      1.60 o 
  -3   3  11       10.78       14.32      1.34 o 
  -2   3  11      107.21      101.62      3.77 o 
  -1   3  11       63.68       60.49      1.95 o 
   0   3  11        3.07        0.52      1.37 o 
   1   3  11        0.09        1.43      1.32 o 
   2   3  11       10.27       12.16      3.23 o 
   3   3  11       24.68       26.52      2.30 o 
   4   3  11        9.76       11.42      1.81 o 
   5   3  11        4.02        3.02      1.49 o 
   6   3  11       48.44       58.56      7.71 o 
   7   3  11       16.26       18.92      3.17 o 
   8   3  11        1.42        1.02      1.94 o 
   9   3  11        0.99        0.78      2.00 o 
 -11   4  11       67.81       67.34      3.12 o 
 -10   4  11        9.54        9.35      2.08 o 
  -9   4  11       45.96       47.21      3.22 o 
  -8   4  11        0.92       -1.16      1.49 o 
  -7   4  11        0.96        1.37      1.43 o 
  -6   4  11       10.10       10.27      1.48 o 
  -5   4  11        0.55       -1.80      0.90 o 
  -4   4  11       35.89       39.00      1.98 o 
  -3   4  11       30.22       31.47      2.39 o 
  -2   4  11      162.04      149.73      4.63 o 
  -1   4  11       80.03       84.41      3.61 o 
   0   4  11       41.09       47.86      3.92 o 
   1   4  11       82.27       91.78      3.74 o 
   2   4  11        0.07        1.17      1.37 o 
   3   4  11        2.77        2.34      1.50 o 
   4   4  11       17.14       21.21      2.25 o 
   5   4  11        1.15        2.95      1.55 o 
   6   4  11        3.00        3.98      3.69 o 
   7   4  11       10.44       11.83      3.97 o 
   8   4  11        2.34        1.27      2.11 o 
 -10   5  11       30.90       41.11      4.07 o 
  -9   5  11       69.03       66.44      4.88 o 
  -8   5  11       85.45       90.90      7.51 o 
  -7   5  11        5.40        0.98      3.68 o 
  -6   5  11        0.03        1.27      1.55 o 
  -5   5  11        3.17        3.84      1.98 o 
  -4   5  11       23.48       17.19      1.76 o 
  -3   5  11        0.16       -0.86      1.08 o 
  -2   5  11       21.55       15.45      1.76 o 
  -1   5  11       28.06       24.67      2.43 o 
   0   5  11       82.36       87.33      3.28 o 
   1   5  11       10.32       12.25      1.69 o 
   2   5  11       30.40       30.40      2.24 o 
   3   5  11       21.65       24.14      2.47 o 
   4   5  11       56.76       55.70      4.87 o 
   5   5  11       21.13       18.41      2.94 o 
   6   5  11        3.59        3.87      1.85 o 
   7   5  11       14.89       13.53      2.82 o 
   8   5  11        1.64        0.41      3.71 o 
  -9   6  11        6.14        6.31      3.09 o 
  -8   6  11       39.32       38.51      3.32 o 
  -7   6  11       38.02       45.70      3.56 o 
  -6   6  11       21.38       21.98      2.65 o 
  -5   6  11        4.65        3.62      1.93 o 
  -4   6  11       12.97       11.73      2.68 o 
  -3   6  11        9.53        6.12      1.51 o 
  -2   6  11        4.22        4.32      1.44 o 
  -1   6  11       12.07       10.02      1.72 o 
   0   6  11        1.67        0.51      1.31 o 
   1   6  11       16.24       13.82      1.83 o 
   2   6  11        1.03       -1.20      1.64 o 
   3   6  11       37.08       40.27      4.16 o 
   4   6  11        2.76        6.42      1.63 o 
   5   6  11       12.31       12.24      2.25 o 
   6   6  11        0.06       -1.85      1.76 o 
   7   6  11        7.02        6.51      2.60 o 
  -8   7  11        1.48       -1.03      2.09 o 
  -7   7  11       34.03       40.73      3.45 o 
  -6   7  11       36.41       36.21      3.97 o 
  -5   7  11        4.80        5.24      2.04 o 
  -4   7  11        2.70        2.35      2.07 o 
  -3   7  11       47.00       41.90      4.43 o 
  -2   7  11        3.88        4.91      1.65 o 
  -1   7  11       58.01       57.07      3.13 o 
   0   7  11        0.02       -0.23      1.46 o 
   1   7  11        4.95        6.53      1.70 o 
   2   7  11        8.12        8.73      1.81 o 
   3   7  11       10.31       13.10      1.77 o 
   4   7  11        0.89        2.12      1.96 o 
   5   7  11        0.01        1.42      1.62 o 
   6   7  11        0.01        2.83      2.61 o 
  -7   8  11        6.35        4.51      2.75 o 
  -6   8  11       10.73       11.01      3.09 o 
  -5   8  11        0.19       -2.01      2.53 o 
  -4   8  11       12.64       18.71      3.48 o 
  -3   8  11       25.35       25.28      2.96 o 
  -2   8  11       86.39       95.72      5.52 o 
  -1   8  11        1.31       -0.03      1.56 o 
   0   8  11       15.65       11.11      2.02 o 
   1   8  11       11.76       10.24      2.40 o 
   2   8  11        5.02        5.35      1.67 o 
   3   8  11        0.06        0.60      1.67 o 
   4   8  11        0.77       -0.05      1.66 o 
  -4   9  11        1.25        2.13      3.75 o 
  -3   9  11       30.67       36.11      4.45 o 
  -2   9  11        4.17        1.15      2.69 o 
  -1   9  11       33.93       36.63      3.05 o 
   0   9  11        2.80        0.69      1.93 o 
   1   9  11       12.35       16.73      2.14 o 
   2   9  11       19.99       17.93      2.45 o 
 -10   0  12        0.01       -2.09      1.66 o 
  -8   0  12       17.87       13.59      2.22 o 
  -6   0  12        7.17        2.50      1.28 o 
  -4   0  12        6.84        3.41      1.27 o 
  -2   0  12      217.25      216.60     10.11 o 
   0   0  12       77.63       91.90      7.09 o 
   2   0  12      101.00       89.67      4.32 o 
   4   0  12       31.93       30.26      3.06 o 
   6   0  12       52.17       50.20      4.24 o 
   8   0  12       52.65       52.21      5.88 o 
 -11   1  12        0.01        0.05      1.27 o 
 -10   1  12        0.18        0.09      1.22 o 
  -9   1  12        0.65       -0.49      1.10 o 
  -8   1  12       21.17       21.67      1.82 o 
  -7   1  12       37.37       34.47      2.31 o 
  -6   1  12        6.47        6.86      1.16 o 
  -5   1  12       24.17       22.25      1.38 o 
  -4   1  12        3.60        2.88      0.89 o 
  -3   1  12       13.25       11.19      1.17 o 
  -2   1  12      155.88      154.22      4.39 o 
  -1   1  12        0.28       -0.12      1.00 o 
   0   1  12      255.98      249.38      5.57 o 
   1   1  12        0.09       -0.53      0.98 o 
   2   1  12        8.34        5.42      1.27 o 
   3   1  12      212.48      200.87      4.73 o 
   4   1  12       17.32       14.92      1.64 o 
   5   1  12       18.83       18.68      2.39 o 
   6   1  12       12.55       13.64      1.65 o 
   7   1  12       22.33       20.43      2.89 o 
   8   1  12        6.95        6.37      2.33 o 
   9   1  12       10.85       12.46      2.62 o 
 -11   2  12        6.37        4.48      1.49 o 
 -10   2  12        0.21       -0.80      1.19 o 
  -9   2  12        0.25        1.71      1.23 o 
  -8   2  12       74.96       78.44      2.96 o 
  -7   2  12       19.79       20.41      1.72 o 
  -6   2  12        0.25        1.05      0.99 o 
  -5   2  12      124.93      116.83      3.18 o 
  -4   2  12       44.85       46.41      2.21 o 
  -3   2  12      122.40      110.50      3.09 o 
  -2   2  12      104.70      110.34      3.06 o 
  -1   2  12       18.10       16.97      1.41 o 
   0   2  12        1.54        2.39      1.79 o 
   1   2  12      201.88      189.91      7.99 o 
   2   2  12       52.74       44.14      2.87 o 
   3   2  12       82.30       78.45      3.53 o 
   4   2  12       34.33       31.43      3.11 o 
   5   2  12        0.00        0.32      1.92 o 
   6   2  12        0.24        0.73      1.34 o 
   7   2  12        4.89       10.11      2.38 o 
   8   2  12        3.75        7.95      3.07 o 
 -11   3  12       18.33       16.59      2.49 o 
 -10   3  12       21.33       17.52      1.91 o 
  -9   3  12       26.51       28.10      2.11 o 
  -8   3  12       67.79       71.96      2.99 o 
  -7   3  12        9.61       10.13      1.78 o 
  -6   3  12       83.48       88.28      3.08 o 
  -5   3  12       23.83       24.94      1.75 o 
  -4   3  12      151.69      145.93      3.65 o 
  -3   3  12       22.57       22.68      1.69 o 
  -2   3  12       26.32       25.37      1.51 o 
  -1   3  12        1.30        0.30      1.34 o 
   0   3  12       76.72       64.43      3.30 o 
   1   3  12      236.78      234.36      6.07 o 
   2   3  12        5.41        8.99      1.74 o 
   3   3  12        3.05        1.89      1.51 o 
   4   3  12       15.06       14.66      2.01 o 
   5   3  12        8.49        6.55      1.75 o 
   6   3  12        5.53        6.79      3.34 o 
   7   3  12       10.10        6.36      2.25 o 
   8   3  12        0.32       -0.16      2.25 o 
 -10   4  12        0.01        1.27      1.57 o 
  -9   4  12       84.77       89.77      3.39 o 
  -8   4  12        4.17        4.62      1.81 o 
  -7   4  12       98.48      103.30      3.97 o 
  -6   4  12       30.04       28.26      2.04 o 
  -5   4  12       44.27       44.68      3.37 o 
  -4   4  12       30.82       29.47      2.37 o 
  -3   4  12       78.18       92.45      3.85 o 
  -2   4  12        0.23        1.62      1.42 o 
  -1   4  12       12.37       11.39      1.94 o 
   0   4  12        4.86        5.10      1.71 o 
   1   4  12        0.67       -0.07      1.67 o 
   2   4  12       14.16       14.68      2.19 o 
   3   4  12       10.27       11.89      2.12 o 
   4   4  12       18.73       16.23      2.15 o 
   5   4  12        0.79        0.81      3.00 o 
   6   4  12        0.02       -1.81      1.95 o 
   7   4  12        1.88       -1.07      2.00 o 
   8   4  12        0.75        0.40      3.29 o 
  -9   5  12        7.23        7.85      2.77 o 
  -8   5  12       50.61       47.67      4.64 o 
  -7   5  12        0.00       -2.41      1.96 o 
  -6   5  12       53.36       62.47      5.92 o 
  -5   5  12        2.11       -0.78      1.79 o 
  -4   5  12       32.40       39.10      4.95 o 
  -3   5  12        1.67        1.41      1.35 o 
  -2   5  12       20.92       25.06      2.09 o 
  -1   5  12       39.73       39.89      2.83 o 
   0   5  12        0.25       -2.48      1.24 o 
   1   5  12        4.61        6.88      1.90 o 
   2   5  12       14.70       13.57      2.15 o 
   3   5  12        0.91        1.36      1.58 o 
   4   5  12        0.03       -1.97      1.44 o 
   5   5  12        1.28        0.67      2.37 o 
   6   5  12        1.99        3.81      3.77 o 
   7   5  12        2.81        2.62      2.94 o 
  -8   6  12        0.45        0.75      2.31 o 
  -7   6  12       10.19       14.35      6.46 o 
  -6   6  12        0.07       -2.11      2.25 o 
  -5   6  12       36.62       41.72      3.24 o 
  -4   6  12        7.51        4.41      2.53 o 
  -3   6  12        4.01        2.70      1.47 o 
  -2   6  12       15.31       15.79      1.94 o 
  -1   6  12       27.57       28.73      2.33 o 
   0   6  12       66.01       76.26      5.15 o 
   1   6  12       21.70       21.31      2.52 o 
   2   6  12        0.08        1.54      1.51 o 
   3   6  12        4.28        3.67      1.86 o 
   4   6  12       19.73       21.86      3.31 o 
   5   6  12        0.74       -1.71      1.78 o 
   6   6  12       16.17       16.66      2.63 o 
  -7   7  12        2.04        3.53      2.61 o 
  -6   7  12       12.72       15.87      3.21 o 
  -5   7  12        1.34       -0.23      1.82 o 
  -4   7  12        2.30        3.37      2.04 o 
  -3   7  12        2.99        2.05      1.98 o 
  -2   7  12       13.43       14.89      2.11 o 
  -1   7  12       85.86       96.10      3.85 o 
   0   7  12       33.40       35.70      2.76 o 
   1   7  12        2.16        1.04      1.55 o 
   2   7  12        7.66        8.69      1.91 o 
   3   7  12       45.12       54.83      4.28 o 
   4   7  12        0.59        2.84      1.75 o 
   5   7  12       25.15       26.65      3.08 o 
  -6   8  12        2.30        1.21      2.91 o 
  -5   8  12        0.17       -0.25      2.64 o 
  -4   8  12        3.49        4.54      2.32 o 
  -3   8  12        9.07       12.36      2.67 o 
  -2   8  12       13.20       18.14      2.80 o 
  -1   8  12        1.19        2.25      1.75 o 
   0   8  12       30.08       33.60      2.79 o 
   1   8  12        0.75       -0.64      1.70 o 
   2   8  12       27.46       30.38      2.51 o 
   3   8  12        7.93        6.20      2.02 o 
  -2   9  12        0.04       -2.73      2.63 o 
  -1   9  12       10.14       15.43      2.46 o 
 -10   0  13        2.36        1.99      1.92 o 
  -8   0  13       23.34       24.10      2.79 o 
  -6   0  13      149.45      141.61      5.40 o 
  -4   0  13      115.71      109.16      5.86 o 
  -2   0  13       93.67       89.15      4.37 o 
   0   0  13       40.30       29.99      2.91 o 
   2   0  13        1.90        0.91      2.87 o 
   4   0  13        6.70        6.87      2.11 o 
   6   0  13        4.72        3.93      3.04 o 
   8   0  13        9.90       11.20      3.88 o 
 -10   1  13        0.36       -0.82      1.26 o 
  -9   1  13       16.33       18.67      2.29 o 
  -8   1  13       18.58       13.19      1.65 o 
  -7   1  13       39.70       39.52      2.30 o 
  -6   1  13       45.33       44.88      2.34 o 
  -5   1  13       37.91       32.46      1.65 o 
  -4   1  13       10.62       10.55      1.13 o 
  -3   1  13       25.99       26.48      1.64 o 
  -2   1  13        7.13        5.10      1.05 o 
  -1   1  13        1.66        0.97      1.02 o 
   0   1  13        5.62        3.17      1.19 o 
   1   1  13       11.98        7.16      2.06 o 
   2   1  13        3.75        5.50      1.99 o 
   3   1  13        5.30        6.91      1.54 o 
   4   1  13        5.35        5.40      1.37 o 
   5   1  13        7.67       10.76      1.63 o 
   6   1  13        5.50       10.66      2.30 o 
   7   1  13        3.00        5.77      2.16 o 
   8   1  13        1.41        2.21      2.12 o 
 -10   2  13        4.79        2.23      1.52 o 
  -9   2  13       16.35       16.21      1.80 o 
  -8   2  13       69.39       66.87      2.93 o 
  -7   2  13       25.81       23.83      1.89 o 
  -6   2  13      143.87      126.77      3.56 o 
  -5   2  13        5.73        5.58      1.04 o 
  -4   2  13       54.21       58.75      2.55 o 
  -3   2  13      108.59      108.85      3.20 o 
  -2   2  13        0.02       -0.07      0.94 o 
  -1   2  13        5.83        6.17      1.19 o 
   0   2  13       32.99       24.99      2.89 o 
   1   2  13        9.34       10.40      1.93 o 
   2   2  13       22.48       26.61      3.02 o 
   3   2  13        4.87        5.90      1.66 o 
   4   2  13       45.67       45.10      3.05 o 
   5   2  13       13.66       11.60      1.71 o 
   6   2  13        0.42       -0.83      1.52 o 
   7   2  13        0.01        0.01      2.05 o 
 -10   3  13        0.03        0.21      1.33 o 
  -9   3  13       25.79       27.36      2.19 o 
  -8   3  13        0.42        1.34      1.31 o 
  -7   3  13      130.80      132.60      7.09 o 
  -6   3  13       14.66       12.43      1.80 o 
  -5   3  13       27.25       34.86      2.38 o 
  -4   3  13       81.60       79.22      3.66 o 
  -3   3  13        0.20       -0.82      1.28 o 
  -2   3  13       57.14       58.38      6.23 o 
  -1   3  13       54.39       57.63      4.99 o 
   0   3  13       92.12      102.32      4.15 o 
   1   3  13       11.59        8.09      2.20 o 
   2   3  13       33.24       30.38      2.60 o 
   3   3  13       38.91       30.88      2.71 o 
   4   3  13       24.85       23.13      2.60 o 
   5   3  13        1.68        2.97      2.04 o 
   6   3  13        0.02       -0.32      1.77 o 
   7   3  13        0.01        2.73      2.14 o 
  -9   4  13       11.99        8.58      1.89 o 
  -8   4  13        6.42        8.80      2.50 o 
  -7   4  13       15.92       17.77      2.98 o 
  -6   4  13       25.38       29.38      3.37 o 
  -5   4  13       23.64       18.28      2.80 o 
  -4   4  13        2.07        0.77      1.43 o 
  -3   4  13       51.29       53.38      3.26 o 
  -2   4  13        0.34        1.57      1.49 o 
  -1   4  13       94.21       95.23      4.21 o 
   0   4  13        6.22       11.27      1.98 o 
   1   4  13      112.84      103.00      4.68 o 
   2   4  13        2.73        2.24      1.67 o 
   3   4  13       18.22       16.82      2.27 o 
   4   4  13        0.00       -1.90      1.45 o 
   5   4  13        5.73        8.89      2.51 o 
   6   4  13        3.92        5.88      2.44 o 
   7   4  13        0.07       -2.71      2.07 o 
  -9   5  13        3.97        1.61      2.54 o 
  -8   5  13        0.47       -2.89      2.22 o 
  -7   5  13        9.00        5.17      2.36 o 
  -6   5  13        0.17        1.33      2.98 o 
  -5   5  13        2.51       -0.62      2.87 o 
  -4   5  13       34.67       37.29      3.79 o 
  -3   5  13        2.40        1.15      1.49 o 
  -2   5  13       89.66      100.60      5.44 o 
  -1   5  13        0.62       -0.20      1.55 o 
   0   5  13       24.71       31.39      3.02 o 
   1   5  13       22.76       21.91      2.58 o 
   2   5  13       37.03       36.90      3.09 o 
   3   5  13        4.86        7.24      1.94 o 
   4   5  13        7.59        6.35      1.96 o 
   5   5  13        1.64        0.94      2.17 o 
   6   5  13        9.90       10.30      2.90 o 
  -8   6  13        5.92       10.53      2.91 o 
  -7   6  13        0.85       -0.37      2.27 o 
  -6   6  13       13.18       12.51      4.40 o 
  -5   6  13       23.58       26.03      3.57 o 
  -4   6  13       34.50       35.43      3.91 o 
  -3   6  13        2.88        4.91      2.08 o 
  -2   6  13        1.72        1.44      1.59 o 
  -1   6  13       16.08       23.33      2.40 o 
   0   6  13       79.87       87.00      6.23 o 
   1   6  13       26.29       23.71      2.77 o 
   2   6  13        1.23       -0.32      1.75 o 
   3   6  13       17.47       15.29      2.54 o 
   4   6  13        4.52        7.52      2.68 o 
   5   6  13       13.07       12.55      2.56 o 
  -6   7  13        0.07        2.22      4.93 o 
  -5   7  13        9.37       13.37      2.63 o 
  -4   7  13        1.73        1.60      1.99 o 
  -3   7  13        7.93        7.76      2.27 o 
  -2   7  13        0.02       -3.18      1.71 o 
  -1   7  13        2.49        4.70      1.82 o 
   0   7  13        9.14       10.09      2.08 o 
   1   7  13        0.08       -2.61      1.49 o 
   2   7  13       19.32       20.10      2.79 o 
   3   7  13        1.24        4.74      3.39 o 
  -4   8  13       41.38       49.63      4.00 o 
  -3   8  13        0.58       -0.67      2.16 o 
  -2   8  13        4.43        5.73      2.28 o 
  -1   8  13        5.26        7.05      2.39 o 
   0   8  13        0.54       -0.64      2.03 o 
   1   8  13        1.67        2.26      1.88 o 
 -10   0  14        4.34        3.50      2.12 o 
  -8   0  14       14.40       18.09      4.48 o 
  -6   0  14      245.57      234.19     11.48 o 
  -4   0  14        8.64       10.17      1.66 o 
  -2   0  14      109.87      125.84      6.40 o 
   0   0  14       42.98       36.44      3.32 o 
   2   0  14       23.67       16.74      2.63 o 
   4   0  14        0.01       -1.00      1.78 o 
   6   0  14        2.76        0.77      2.80 o 
 -10   1  14        0.00       -2.27      1.32 o 
  -9   1  14        2.93        3.03      1.41 o 
  -8   1  14        0.55        0.56      1.53 o 
  -7   1  14       41.94       41.36      2.40 o 
  -6   1  14        4.48        3.26      1.31 o 
  -5   1  14      111.04      105.55      3.00 o 
  -4   1  14       19.17       15.94      1.33 o 
  -3   1  14       12.56       17.32      1.50 o 
  -2   1  14        9.24        9.18      1.31 o 
  -1   1  14       42.24       45.49      2.83 o 
   0   1  14        1.32        2.70      1.28 o 
   1   1  14       69.39       64.91      3.30 o 
   2   1  14       19.61       19.68      1.97 o 
   3   1  14        3.00        2.75      1.34 o 
   4   1  14        0.15       -1.28      1.26 o 
   5   1  14        0.32        0.28      1.29 o 
   6   1  14        0.45        0.35      2.03 o 
   7   1  14        6.48        7.05      2.55 o 
  -9   2  14        1.51        0.72      1.34 o 
  -8   2  14        7.84       10.57      1.90 o 
  -7   2  14       12.06        8.12      1.53 o 
  -6   2  14       15.24       19.10      1.80 o 
  -5   2  14        0.03        0.83      1.05 o 
  -4   2  14       28.73       31.87      1.84 o 
  -3   2  14       20.71       23.79      1.98 o 
  -2   2  14        1.72        4.71      1.66 o 
  -1   2  14        1.11        1.28      1.63 o 
   0   2  14       41.42       37.37      3.98 o 
   1   2  14       10.69       12.52      2.03 o 
   2   2  14       17.72       13.03      2.07 o 
   3   2  14        2.59        5.55      1.61 o 
   4   2  14        2.25        1.18      1.41 o 
   5   2  14        6.25        7.68      2.03 o 
   6   2  14        9.66        7.66      2.52 o 
  -9   3  14       15.22       11.51      2.08 o 
  -8   3  14       16.20       15.20      2.12 o 
  -7   3  14        3.62        4.97      1.70 o 
  -6   3  14        1.86        1.88      1.48 o 
  -5   3  14       34.99       38.97      6.52 o 
  -4   3  14        0.60        0.18      1.83 o 
  -3   3  14        8.90        5.99      1.78 o 
  -2   3  14        0.67        3.33      1.59 o 
  -1   3  14        9.35       10.77      1.95 o 
   0   3  14        1.27        0.84      1.53 o 
   1   3  14       33.24       25.36      2.58 o 
   2   3  14        0.09        0.77      1.59 o 
   3   3  14        0.07        0.97      1.61 o 
   4   3  14        7.67        7.55      1.97 o 
   5   3  14        0.05        3.35      2.88 o 
   6   3  14       16.87       24.99      5.41 o 
  -8   4  14        1.32        2.64      1.71 o 
  -7   4  14       29.28       23.88      6.74 o 
  -6   4  14        0.09        1.87      2.24 o 
  -5   4  14       24.10       26.59      3.33 o 
  -4   4  14        4.28        8.08      2.48 o 
  -3   4  14        3.24        4.23      1.76 o 
  -2   4  14        0.86        1.51      1.57 o 
  -1   4  14        0.86       -1.24      1.51 o 
   0   4  14        5.64        7.22      2.01 o 
   1   4  14        9.02       10.83      2.14 o 
   2   4  14        0.10       -1.35      1.55 o 
   3   4  14        9.02       10.06      2.13 o 
   4   4  14        2.36       -0.13      1.66 o 
   5   4  14        6.61        8.49      2.64 o 
  -8   5  14       38.34       43.76      6.89 o 
  -7   5  14        0.60       -3.70      3.81 o 
  -6   5  14       22.22       26.59      5.02 o 
  -5   5  14        0.59        1.02      2.21 o 
  -4   5  14       19.18       21.57      3.38 o 
  -3   5  14       20.26       24.10      4.59 o 
  -2   5  14        0.77        2.05      1.81 o 
  -1   5  14       12.91       17.19      2.51 o 
   0   5  14        2.29        1.71      1.80 o 
   1   5  14        5.91        6.40      2.51 o 
   2   5  14       19.13       23.64      2.80 o 
   3   5  14        3.67        2.79      1.88 o 
   4   5  14        1.22       -1.52      4.31 o 
   5   5  14        1.22        1.71      2.40 o 
  -6   6  14       12.35       15.87      4.79 o 
  -5   6  14        4.00       10.34      4.01 o 
  -4   6  14        8.75       11.15      3.04 o 
  -3   6  14        0.41        2.57      2.40 o 
  -2   6  14       35.22       31.24      4.03 o 
  -1   6  14        1.55        1.60      1.89 o 
   0   6  14        0.23        3.05      2.01 o 
   1   6  14        0.03       -0.06      1.78 o 
   2   6  14        2.96        0.67      1.95 o 
   3   6  14        1.70        2.99      2.49 o 
  -4   7  14        2.97       10.09      4.32 o 
  -3   7  14       47.57       49.12      4.97 o 
  -2   7  14        0.64       -0.44      2.55 o 
  -1   7  14        3.02        3.20      2.60 o 
   0   7  14        0.05       -2.49      1.76 o 
   1   7  14        0.01       -1.30      1.89 o 
  -8   0  15       14.71       17.00      2.74 o 
  -6   0  15       32.13       31.07      3.08 o 
  -4   0  15        4.95        4.94      1.56 o 
  -2   0  15        5.64        9.07      2.15 o 
   0   0  15       18.69       13.63      2.64 o 
   2   0  15      111.38      129.42     10.47 o 
   4   0  15       21.43       29.43      3.47 o 
   6   0  15        8.92       12.42      4.06 o 
  -9   1  15       13.76       14.89      1.93 o 
  -8   1  15        2.56        2.80      1.50 o 
  -7   1  15        0.55        0.27      1.26 o 
  -6   1  15        1.32        1.10      1.26 o 
  -5   1  15       30.67       28.63      2.07 o 
  -4   1  15        8.50        7.19      1.19 o 
  -3   1  15        0.04       -1.91      0.99 o 
  -2   1  15        2.27        3.24      1.36 o 
  -1   1  15       18.01       22.60      2.10 o 
   0   1  15       45.23       40.78      2.62 o 
   1   1  15       40.41       41.56      2.98 o 
   2   1  15        5.51        6.61      1.67 o 
   3   1  15       16.19       16.41      2.03 o 
   4   1  15        0.13       -0.37      1.34 o 
   5   1  15        8.95       11.85      2.26 o 
   6   1  15        0.38        3.55      2.28 o 
  -8   2  15       22.36       26.54      2.69 o 
  -7   2  15       12.60       13.51      2.08 o 
  -6   2  15        4.93        6.57      1.74 o 
  -5   2  15       27.39       26.68      2.48 o 
  -4   2  15       17.00       21.12      2.32 o 
  -3   2  15       14.51       15.10      1.82 o 
  -2   2  15        3.20        1.37      1.50 o 
  -1   2  15       23.73       21.02      2.08 o 
   0   2  15       13.14       13.52      1.84 o 
   1   2  15        5.46        8.53      1.65 o 
   2   2  15        8.61        7.86      1.70 o 
   3   2  15       11.42       10.11      1.78 o 
   4   2  15        0.04       -0.63      1.35 o 
   5   2  15        1.70        1.79      1.77 o 
  -8   3  15       25.45       23.68      2.76 o 
  -7   3  15        3.00        0.75      1.63 o 
  -6   3  15       26.31       31.35      2.79 o 
  -5   3  15        5.72        7.24      1.85 o 
  -4   3  15       60.59       63.68      4.74 o 
  -3   3  15       11.95       13.36      2.17 o 
  -2   3  15       13.83       13.52      3.83 o 
  -1   3  15        2.31        1.32      1.69 o 
   0   3  15        9.38       11.51      2.15 o 
   1   3  15       10.32        8.98      2.04 o 
   2   3  15        0.81        0.13      1.66 o 
   3   3  15        3.80        1.70      1.76 o 
   4   3  15        2.93        0.19      1.81 o 
   5   3  15        5.93        4.68      1.96 o 
  -7   4  15       23.09       25.29      2.71 o 
  -6   4  15        0.08       -2.19      2.66 o 
  -5   4  15       24.80       17.93      4.37 o 
  -4   4  15        4.77        5.37      2.46 o 
  -3   4  15       48.69       65.55      5.17 o 
  -2   4  15       35.60       44.12      3.38 o 
  -1   4  15       25.65       22.33      2.70 o 
   0   4  15        0.22       -0.45      1.65 o 
   1   4  15        5.20        2.11      1.92 o 
   2   4  15        3.30        0.98      1.81 o 
   3   4  15        0.28       -2.72      1.65 o 
   4   4  15        0.34       -0.24      2.33 o 
  -6   5  15       50.27       49.71      4.59 o 
  -5   5  15        0.09       -1.33      3.00 o 
  -4   5  15        7.89       10.24      2.96 o 
  -3   5  15        1.42        2.02      2.31 o 
  -2   5  15       14.66       11.33      6.11 o 
  -1   5  15       20.92       22.55      2.84 o 
   0   5  15       42.07       44.52      3.64 o 
   1   5  15        0.17       -1.53      1.69 o 
   2   5  15        0.07       -3.28      1.72 o 
   3   5  15       13.36       18.31      2.75 o 
  -4   6  15        0.35       -4.47      2.23 o 
  -3   6  15       20.27       24.68      4.35 o 
  -2   6  15        5.87        2.66      2.56 o 
  -1   6  15        0.15       -2.57      1.80 o 
   0   6  15        1.13        0.05      1.81 o 
   1   6  15        4.43        2.68      2.13 o 
  -8   0  16       48.18       51.26      4.18 o 
  -6   0  16        5.38        3.88      2.03 o 
  -4   0  16        1.85       -0.05      1.63 o 
  -2   0  16        4.64        3.56      2.02 o 
   0   0  16       39.66       31.20      3.52 o 
   2   0  16        0.00        1.31      2.17 o 
   4   0  16        0.32       -3.69      1.84 o 
  -7   1  16       54.13       54.44      3.47 o 
  -6   1  16        3.62        2.11      2.51 o 
  -5   1  16        0.09        0.98      1.52 o 
  -4   1  16       12.78       15.00      1.83 o 
  -3   1  16       18.00       16.52      1.93 o 
  -2   1  16        3.91        3.60      1.51 o 
  -1   1  16        7.10        4.38      1.53 o 
   0   1  16        0.09        0.17      1.54 o 
   1   1  16        0.23       -0.46      1.41 o 
   2   1  16        6.83        7.54      2.14 o 
   3   1  16        0.84        1.88      1.66 o 
   4   1  16        0.96        0.10      1.50 o 
  -7   2  16        2.96        2.97      1.80 o 
  -6   2  16       30.42       30.45      2.77 o 
  -5   2  16       11.15       11.56      2.86 o 
  -4   2  16        5.57       11.67      2.14 o 
  -3   2  16       16.35       14.50      2.00 o 
  -2   2  16       41.52       41.25      2.78 o 
  -1   2  16       15.63       20.09      2.18 o 
   0   2  16        0.10        1.31      1.50 o 
   1   2  16        1.72        2.22      1.55 o 
   2   2  16        9.28        6.48      1.83 o 
   3   2  16        0.50        1.56      1.71 o 
   4   2  16        1.03        4.07      1.70 o 
  -7   3  16        6.91        8.30      2.07 o 
  -6   3  16        1.24       -0.04      1.65 o 
  -5   3  16        4.80        7.99      2.02 o 
  -4   3  16       23.33       29.07      3.31 o 
  -3   3  16        4.18        6.07      2.00 o 
  -2   3  16       31.44       43.20      3.39 o 
  -1   3  16       17.33       20.32      2.62 o 
   0   3  16       31.83       28.76      2.98 o 
   1   3  16        0.13        0.16      1.83 o 
   2   3  16        7.61        9.75      1.94 o 
   3   3  16       16.87       13.53      2.08 o 
  -6   4  16        0.46        2.74      1.92 o 
  -5   4  16        8.52       12.69      4.45 o 
  -4   4  16        6.50        9.84      2.93 o 
  -3   4  16        1.56        1.50      2.35 o 
  -2   4  16        1.33        3.66      2.44 o 
  -1   4  16       12.57       14.32      2.56 o 
   0   4  16        6.43        3.69      2.10 o 
   1   4  16       41.79       53.66      3.98 o 
   2   4  16        4.29        6.01      2.12 o 
  -4   5  16        2.47        2.51      2.60 o 
  -3   5  16        1.26       -0.11      2.54 o 
  -2   5  16        2.07       -0.23      2.53 o 
  -1   5  16        0.01       -2.39      1.88 o 
   0   5  16        3.90        2.44      2.12 o 
   1   5  16        7.82        7.45      2.29 o 
  -6   0  17       46.36       44.35      5.60 o 
  -4   0  17        3.57        6.07      3.28 o 
  -2   0  17        7.02        4.83      3.09 o 
   0   0  17        4.39        5.67      2.40 o 
   2   0  17        0.05       -1.64      2.10 o 
  -6   1  17        0.45        2.07      1.67 o 
  -5   1  17        4.95        5.30      1.83 o 
  -4   1  17       11.37       10.42      2.05 o 
  -3   1  17        2.72        1.22      2.10 o 
  -2   1  17        7.19       11.27      1.90 o 
  -1   1  17       25.48       18.27      2.17 o 
   0   1  17        0.29        0.76      1.59 o 
   1   1  17        6.97        6.83      1.87 o 
   2   1  17        0.44        1.34      1.66 o 
  -5   2  17        7.44        7.75      1.95 o 
  -4   2  17        4.21        4.28      1.78 o 
  -3   2  17        2.20        2.67      1.89 o 
  -2   2  17       43.20       44.29      3.00 o 
  -1   2  17        0.83        1.29      1.62 o 
   0   2  17       15.84       12.10      2.16 o 
   1   2  17        4.30        4.82      2.25 o 
   2   2  17        6.42        8.54      1.98 o 
  -4   3  17        5.03        3.30      2.28 o 
  -3   3  17        5.46        4.03      1.93 o 
  -2   3  17        8.85       12.30      4.69 o 
  -1   3  17        5.66       10.29      1.99 o 
   0   3  17        0.15        1.24      1.62 o 
   1   3  17       20.22       20.26      2.40 o 
  -2   0  18        6.22        6.55      3.44 o 
                                                 
